# Supplementary material for: Influence of edible flower inclusion on the nutritional and flavor changes of fermented pear wine
Source: Front Nutr. 2025 Jul 21;12:1604754. doi: 10.3389/fnut.2025.1604754 (PMC12318767; doi:10.3389/fnut.2025.1604754)
Supplement: Supplementary file 1 [file Table_1.xlsx]

## Sheet: Table S1
Table S1 Classes of non-volatile metabolites in pear wine and rose and pear wine.
Index	Q1 (Da)	Q3 (Da)	Molecular weight (Da)	Formula	Ionization model	Compounds	Class I	Class II	CAS	Level	UP-1	UP-2	UP-3	FP4-1	FP4-2	FP4-3	FP6-1	FP6-2	FP6-3	FP8-1	FP8-2	FP8-3	UPR-1	UPR-2	UPR-3	FPR4-1	FPR4-2	FPR4-3	FPR6-1	FPR6-2	FPR6-3	FPR8-1	FPR8-2	FPR8-3	QC01	QC02	QC03	cpd_ID	kegg_map
MWSslk066	169.05	65.04	168.042	C8H8O4	[M+H]+	3-Hydroxy-4-methoxybenzoic acid; Isovanillic Acid	Phenolic acids	Phenolic acids	645-08-9	2	361368	331455	233297	430442	452744	574495	224867	272300	320846	9	9	9	115322	111935	108548	338740	339632	360460	150085	138768	152673	1.3398e+06	209515	260245	329063	328715	328715	-	-
pmn001662	381.19	333.21	382.199	C20H30O7	[M-H]-	Cinncassiol C3	Terpenoids	Sesquiterpenoids	-	3	5171.17	2674.34	3440.99	15606.8	16475.5	30900.9	6670	23812.2	8340	10005	14623.3	22322	16675	10062.3	3449.55	12611	13741.8	12880.3	10985.5	20005	18266.4	10774.8	18113.5	13730.5	10007.5	10005	10079.7	C17641	-
Lmtn004399	329.16	167.11	330.168	C16H26O7	[M-H]-	Jasminoside E	Terpenoids	Monoterpenoids	-	2	668579	687763	480569	4.14446e+06	4.21397e+06	4.5218e+06	4.86591e+06	5.29681e+06	5.05415e+06	5.295e+06	5.16894e+06	5.58518e+06	1.33473e+06	1.40037e+06	1.46601e+06	3.94229e+06	4.66415e+06	4.28359e+06	4.69364e+06	4.55341e+06	4.48923e+06	5.22629e+06	5.50849e+06	5.13974e+06	4.56494e+06	4.58365e+06	4.60517e+06	-	-
Waln013216	299.26	141.13	300.266	C18H36O3	[M-H]-	10-Hydroxystearic Acid	Lipids	Free fatty acids	638-26-6	1	14042	20835	12411.7	24281.5	49553.9	28033.7	33098.9	61561.8	26317.2	34884.9	35137.2	36129.1	16302	17328	18353.9	23296.7	31232.4	30664.7	24435.9	23579.2	21496.2	25975.2	35035.6	57763.4	26527.9	26713.6	26480.9	-	-
Lmqp000329	296.07	104.11	295.057	C8H14N3O7P	[M+H]+	5-Aminoimidazole ribonucleotide	Nucleotides and derivatives	Nucleotides and derivatives	25635-88-5	1	85673.5	122992	75418.1	5.84849e+06	6.7108e+06	6.99518e+06	7.39193e+06	7.21032e+06	6.43295e+06	6.87877e+06	7.73763e+06	7.09638e+06	171579	172349	173119	5.7988e+06	6.29158e+06	7.03461e+06	7.00594e+06	6.55606e+06	7.85643e+06	8.08846e+06	8.28864e+06	8.35259e+06	6.4534e+06	6.39529e+06	6.38807e+06	-	-
Wbsp000037	236.16	58.02	235.157	C14H21NO2	[M+H]+	1-[3-(4-methyl-6-oxocyclohex-1-en-1-yl)propyl]pyrrolidin-2-one	Others	Ketone compounds	-	2	185102	116042	310246	646029	620599	607381	812052	864733	928368	690116	1.09167e+06	597821	464124	476393	488661	1.58059e+06	1.49034e+06	1.50561e+06	1.47109e+06	989303	1.76998e+06	1.34073e+06	1.73902e+06	1.69448e+06	803531	808304	813305	-	-
Lmhp008885	440.28	299.26	439.27	C20H42NO7P	[M+H]+	LysoPE 15:0(2n isomer)*	Lipids	LPE	-	3	556953	654659	380369	136316	199382	251867	121892	105269	157604	147067	121867	168942	249348	194501	139654	483278	314745	218338	160007	185361	229105	152056	128189	105265	282915	278612	281138	-	-
Walp007095	230.25	62.06	229.241	C14H31NO	[M+H]+	2-Amino-7-methyltridecan-1-ol*	Lipids	Sphingolipids	-	1	2.34746e+06	3.06958e+06	1.33758e+06	2.57462e+06	2.89612e+06	2.44252e+06	1.61729e+06	1.53051e+06	1.57083e+06	1.76553e+06	1.98755e+06	1.55527e+06	1.58529e+06	1.27988e+06	974463	2.4649e+06	2.39016e+06	2.41175e+06	1.47565e+06	1.59328e+06	2.02755e+06	1.2766e+06	1.55372e+06	1.90127e+06	2.191e+06	2.19409e+06	2.15936e+06	-	-
Hmhn000927	287.08	125.02	288.084	C12H16O8	[M-H]-	Phloroglucinol-1-O-β-D-glucopyranoside	Phenolic acids	Phenolic acids	-	3	394437	606406	485549	2.61647e+06	2.96025e+06	2.41698e+06	2.81359e+06	2.98084e+06	2.79466e+06	3.60673e+06	3.16438e+06	3.5908e+06	689860	672461	655061	3.00813e+06	2.34956e+06	2.7021e+06	2.37788e+06	2.63435e+06	2.74737e+06	1.70552e+06	1.48595e+06	1.45224e+06	3.2772e+06	3.2227e+06	3.27269e+06	-	-
mws0359	241.22	241.22	242.225	C15H30O2	[M-H]-	Pentadecanoic Acid	Lipids	Free fatty acids	1002-84-2	3	175248	225004	140583	920058	719353	919414	1.02172e+06	1.17644e+06	1.12592e+06	1.2569e+06	1.15783e+06	1.31357e+06	295924	217098	138271	632943	691927	514573	1.30853e+06	1.40798e+06	1.34716e+06	1.69117e+06	1.53538e+06	1.43787e+06	717419	722316	730810	C16537	-
Zbln006102	329.03	298.98	330.038	C16H10O8	[M-H]-	3,3'-O-Dimethylellagic Acid	Tannins	Tannin	2239-88-5	2	57441.1	72313	59682.9	604022	671672	797678	890486	745202	863661	721588	806388	792225	10872	31647.5	52423.1	775882	950687	963888	981984	941789	917869	893424	858533	855986	518322	522075	512379	-	-
MWS1839	165.06	92.03	166.063	C9H10O3	[M-H]-	Ethylparaben	Phenolic acids	Phenolic acids	120-47-8	3	26749.6	56102.4	28464.7	186359	190489	202021	681855	664867	699824	771083	818541	910929	37935.6	38162.5	38389.5	153176	184759	162260	602770	640075	650328	914056	784797	892291	542495	548846	552912	-	-
pmb1096	118.07	91.05	117.058	C8H7N	[M+H]+	Indole	Alkaloids	Plumerane	120-72-9	3	1.0106e+07	1.11644e+07	6.5657e+06	3853110	1.45083e+06	1.29366e+06	1.12383e+06	1.15099e+06	1.18296e+06	1.30542e+06	1.3568e+06	1.28427e+06	6.934e+06	6.01433e+06	5.09465e+06	2.02539e+06	1.36438e+06	1.69016e+06	1.47952e+06	1.72238e+06	1.58154e+06	1.25785e+06	1.38384e+06	1.39118e+06	3.5405e+06	3.57736e+06	3.60939e+06	C00463	ko00380,ko00400,ko00402,ko00999,ko01100,ko01110
pmb2787	293.21	275.2	294.219	C18H30O3	[M-H]-	9-Oxo-10E,12Z-octadecadienoic acid*	Lipids	Free fatty acids	54232-59-6	3	1.92661e+06	1.82042e+06	1.47508e+06	395955	465551	499040	435696	467967	450067	355066	360180	363298	1.4343e+06	1.35803e+06	1.28176e+06	583058	756408	717088	431511	407597	450029	68947.9	68577.7	69481.9	782092	771907	787984	C14766	ko00591
mws0576	103.04	59.01	104.047	C4H8O3	[M-H]-	3-Hydroxybutyric acid	Organic acids	Organic acids	300-85-6	3	358173	1.3984e+06	857341	2.7374e+06	3.12826e+06	2.49988e+06	2.34541e+06	2.83448e+06	2.2653e+06	2.46052e+06	2.44596e+06	2.7981e+06	613313	544202	475091	2.5567e+06	2.29864e+06	2.26436e+06	1.79962e+06	1.84657e+06	1.9416e+06	2.15528e+06	2.17262e+06	2.17208e+06	2.25879e+06	2.24744e+06	2.21315e+06	C01089	ko00650,ko01100
mws0281	191.02	111.01	192.027	C6H8O7	[M-H]-	Citric Acid	Organic acids	Organic acids	77-92-9	1	1079263173	1791790655	1665035435	1923749976	1908034165	2004304454	1880376247	1898391226	1901165572	1771413205	1831880386	1876470999	1956890422	1.90773e+09	1858578803	1916118066	1971897506	2005468360	1848791529	1881455793	1842108734	1761489329	1668838070	1770572291	1912918433	1911483789	1875261581	C00158	ko00020,ko00250,ko00630,ko01100,ko01110,ko01200,ko01210,ko01230,ko01240
Labn002264	315.11	153.05	316.116	C14H20O8	[M-H]-	Grevilloside G*	Phenolic acids	Phenolic acids	791846-69-0	1	1.11112e+08	1.37129e+08	1.09237e+08	3.82585e+07	3.70117e+07	3.82223e+07	3.41283e+07	2.96254e+06	3.60583e+07	3.16663e+07	3.27524e+07	3.3999e+07	7.38437e+07	7.91444e+07	8.4445e+07	2.50055e+07	2.35698e+07	2.39307e+07	2.14209e+07	2.01816e+07	2.17807e+07	2.29019e+07	2.5184e+07	2.03609e+07	3.62009e+07	3.64915e+07	3.56646e+07	-	-
Wbtn007675	285.04	285.04	286.048	C15H10O6	[M-H]-	Calyxanthone*	Flavonoids	Other Flavonoids	98973-45-6	2	32942.9	138333	87564.4	283206	330865	307744	216842	272297	343263	204605	237280	220929	1.09153e+06	1.04072e+06	989908	1.03638e+07	1.46908e+07	1.29704e+07	1.16935e+07	1.24415e+07	1.03146e+07	9.30548e+06	6.88233e+06	7.82954e+06	2.28758e+06	2.31328e+06	2.26e+06	-	-
Lmhp011388	353.27	261.22	352.261	C21H36O4	[M+H]+	2-α-Linolenoyl-glycerol*	Lipids	Glycerol ester	55268-58-1	2	1.25336e+06	1.87346e+06	781158	99221.5	78516.6	92303.5	85335.9	80820.3	103377	51156.3	71182.2	51615.8	411459	340134	268809	115985	143768	192493	137323	124371	125841	102589	129885	131895	399221	392113	390606	-	-
Wcdp010162	353.27	261.22	352.261	C21H36O4	[M+H]+	1-Monolinolenoyl-Rac-Glycerol*	Lipids	Glycerol ester	18465-99-1	2	1.25336e+06	1.87346e+06	781158	99221.5	78516.6	92303.5	85335.9	80820.3	103377	51156.3	71182.2	51615.8	411459	340134	268809	115985	143768	192493	137323	124371	125841	102589	129885	131895	399221	392113	390606	-	-
Lmcn005253	255.2	221.15	256.204	C15H28O3	[M-H]-	Eudesmane-1β,5α,11-triol	Terpenoids	Monoterpenoids	-	2	9	9	9	9	9	9	9	9	9	9	9	9	154512	138079	121646	194149	205404	230158	243743	234249	251321	211041	223623	219370	110013	110754	108007	-	-
Hmpp003270	449.11	287.05	448.101	C21H20O11	[M+H]+	Luteolin-4'-O-glucoside*	Flavonoids	Flavones	6920-38-3	2	1295875	906210	1179870	557760	599285	1.2119e+06	1.11379e+06	1.02003e+06	573365	480815	655444	464095	44443880	42399060	40354240	59725290	7.24908e+07	5.76728e+07	6.71935e+07	7.04881e+07	103846145	97617725	6.39328e+07	6.26972e+07	2.63366e+07	2.64446e+07	2.70089e+07	-	-
Zmhn002085	311.02	231.07	312.03	C13H12O7S	[M-H]-	3-Acetyl-2,5-dimethylchromone-7-O-sulfate	Others	Chromone	-	2	9143.15	32902.8	24484.6	5.09491e+07	5.19351e+07	6.08197e+07	8.70847e+07	8.74901e+07	8.15386e+07	1.15191e+08	1.0327e+08	1.14588e+08	37405.1	29540.1	21675	2.18903e+07	2.76313e+07	2.74489e+07	3.96528e+07	4.22816e+07	3.94167e+07	4.55476e+07	4.13087e+07	4.60861e+07	5.80386e+07	5.65075e+07	5.77513e+07	-	-
Wcsn010496	277.22	233.23	278.225	C18H30O2	[M-H]-	6,10,14-Trimethylpentadeca-5,9-Diene-2,13-Dione	Others	Others	-	2	48058.8	71130	52457.5	278302	264496	229568	258885	235408	240538	245478	269636	313860	63221.1	74323.9	85426.7	201380	208886	236819	243792	229868	189413	230614	255637	259001	215295	210393	209782	-	-
Lmqn009304	325.11	293.08	326.115	C19H18O5	[M-H]-	Eucalyptin (5-Hydroxy-7,4'-dimethoxy-6,8-dimethylflavone)	Flavonoids	Flavanones	3122-88-1	2	4308.97	6113.49	4953.48	44860.5	51506.1	54242.8	70440.2	68181.6	30931	21606.5	22976.3	24447.5	1473.79	1773.53	2073.26	13326.5	13252.2	12621.2	14220.6	12952.2	9483.53	5622.15	6689.15	5151.27	28554.5	28208.3	29034.6	-	-
zjgp122326	286.09	124.04	285.085	C12H15NO7	[M+H]+	Pyridine-4-formyl-O-β-D-glucopyranoside*	Others	Others	-	1	4.11559e+07	4.89172e+07	2.6834e+07	4.75204e+07	5.32141e+07	4.98515e+07	4.7448e+07	4.97171e+06	4.86436e+07	6.47267e+06	4.21955e+07	4.32857e+07	4.47168e+07	3.8908e+07	3.30992e+07	8.66499e+07	9.24345e+07	1.00919e+08	7.92036e+06	7.51391e+07	2.38069e+07	7.40914e+06	3.97397e+07	7.0249e+06	6.35172e+07	6.19326e+07	6.35897e+07	-	-
Lmbn005443	293.21	235.17	294.219	C18H30O3	[M-H]-	13-KODE; (9Z,11E)-13-Oxooctadeca-9,11-dienoic acid*	Lipids	Free fatty acids	54739-30-9	3	1908.19	3729.46	4244.13	37233.4	31995	33839.8	38582.8	37100.7	43173.8	45740.8	49930.6	49792.6	3471.67	3622.67	3773.67	32201.8	37635.4	38740.1	35155.3	31366.9	29660.6	29646.8	28172.8	33115.2	29731.7	29967.5	29103.8	C14765	ko00591
Wmmp000176	483.07	277.03	482.07	C20H18O14	[M+H]+	2,3-(s)-hexahydroxydibenzoyl glucose	Tannins	Tannin	-	3	55280.8	112118	51473.9	84517.3	88649.9	131918	87008.2	82437.6	80805.7	166178	38345	149881	1.08538e+06	1.21588e+06	1.34637e+06	1.18733e+06	1.41666e+06	1.37579e+06	2.25293e+06	3.0295e+06	2.9941e+06	2.2582e+06	1.73347e+06	1.69335e+06	1.10344e+06	1.07246e+06	1.07843e+06	-	-
HJN003	385.11	223.06	386.121	C17H22O10	[M-H]-	1-O-Sinapoyl-β-D-glucose*	Phenolic acids	Phenolic acids	-	3	290300	392210	387195	213994	434949	286960	281950	463927	417280	170212	400565	392210	446419	470585	494750	405697	850870	689378	487193	1152985	862610	975000	536010	964930	427310	440690	434696	C01175	ko00940,ko01110
Zmyn003613	385.11	223.06	386.121	C17H22O10	[M-H]-	3,4,5,6-tetrahydroxytetrahydro-2H-pyran-2-yl)methyl (E)-3-(4-hydroxy-3,5-dimethoxyphenyl)acrylate*	Phenolic acids	Phenolic acids	-	3	290300	392210	387195	213994	434949	286960	281950	463927	417280	170212	400565	392210	446419	470585	494750	405697	850870	689378	487193	1152985	862610	975000	536010	964930	427310	440690	434696	-	-
Xmyn008071	299.06	284.03	300.063	C16H12O6	[M-H]-	Gnetifolin B*	Flavonoids	Flavones	140671-06-3	1	10385.6	63678.3	6035.68	3.15617e+06	3.44551e+06	3.60026e+06	3.49588e+06	3.26609e+06	4.35075e+06	2.99365e+06	3.39355e+06	3.74585e+06	54227.7	53836	53444.2	3.28976e+06	3.93304e+06	3.98137e+06	4.32355e+06	3.88555e+06	3.45669e+06	5.59369e+06	3.98461e+06	4.9914e+06	2.52448e+06	2.56861e+06	2.48961e+06	-	-
MW0108795	214.14	70.07	213.136	C11H19NO3	[M+H]+	N-Heptanoylhomoserine lactone	Others	Lactones	177158-20-2	3	13040.5	7076.87	4104.28	1.67649e+06	1.74957e+06	1.81522e+06	875169	966389	1.06278e+06	1.02e+06	1.00662e+06	1.13631e+06	10547.8	8437.75	6327.72	3.04344e+06	3.476e+06	3.61051e+06	2.28903e+06	2.24931e+06	2.15975e+06	1.64813e+06	1.65862e+06	1.73049e+06	1.52567e+06	1.5636e+06	1.51847e+06	-	-
Zmhn001883	329.09	209.04	330.095	C14H18O9	[M-H]-	Vanillic acid-4-O-glucoside	Phenolic acids	Phenolic acids	32142-31-7	2	9	9	9	2.99195e+06	3.08902e+06	3.18286e+06	3.76023e+06	3.98049e+06	3.75252e+06	5.28072e+06	5.6286e+06	5.74119e+06	9	9	9	2.1849e+06	2.72315e+06	2.63929e+06	3.27756e+06	3.28246e+06	3.10364e+06	3.91789e+06	4.16793e+06	4.38398e+06	3.59785e+06	3.52501e+06	3.48771e+06	-	-
pmb2799	295.23	195.14	296.235	C18H32O3	[M-H]-	12,13-Epoxy-9-Octadecenoic Acid	Lipids	Free fatty acids	6799-85-5	2	469354	365216	230439	345256	331074	332825	314330	349987	275339	368166	407869	408242	566099	527640	489181	396386	469300	464779	404739	368493	355316	359015	370872	388518	383530	395878	390658	C14826	ko00591,ko01100
pmn001686	287.22	241.22	288.23	C16H32O4	[M-H]-	10,16-Dihydroxypalmitic acid	Lipids	Free fatty acids	3233-90-7	1	8759.5	10122.8	5256.34	84428.1	72123.8	85286.3	77381.1	75803.8	77129.7	78724.9	88117	108300	2.29518e+06	2.25389e+06	2.21259e+06	6.3659e+06	6.6311e+06	7.07303e+06	6.68738e+06	7.03681e+06	6.68561e+06	6.33983e+06	6.22583e+06	6.18868e+06	3.21466e+06	3.31695e+06	3.24949e+06	C08285	ko00073
zjbp111605	235.17	133.1	234.162	C15H22O2	[M+H]+	9-Hydroxyselina-3,11-dien-12-al	Terpenoids	Sesquiterpenoids	-	1	43448.1	51507.6	79838.9	375024	218678	575086	318234	284676	286942	245622	265481	419576	94658.6	103402	112145	693559	906818	730219	635911	874252	886662	611179	750327	850873	409159	399874	412757	-	-
Hmln000659	331.07	169.01	332.074	C13H16O10	[M-H]-	3-O-Galloyl-D-glucose*	Phenolic acids	Phenolic acids	-	2	3.68698e+07	4.81873e+07	4.76933e+07	461103	898477	813216	422338	830319	811233	340868	797908	403076	2.6242e+08	1.92456e+08	1.22492e+08	3.11425e+07	3.04682e+07	1.89503e+07	1.88336e+07	1.99867e+07	2.25023e+07	1.26999e+07	1.12125e+07	1.47382e+07	1.99724e+07	2.04417e+07	2.06204e+07	-	-
mws0704	140.01	78.96	141.019	C2H8NO4P	[M-H]-	O-Phosphorylethanolamine	Alkaloids	Alkaloids	1071-23-4	3	198937	196698	191948	239049	243065	260657	124282	143451	171853	127655	115275	125073	298002	267155	236309	214170	246395	274127	187237	187147	128443	121071	142799	135165	233416	241085	238833	C00346	ko00563,ko00564,ko00600,ko01100
MWS2430	241.22	241.21	242.225	C15H30O2	[M-H]-	13-methylmyristic acid	Lipids	Free fatty acids	2485-71-4	3	298688	356185	132245	935358	821665	905362	1.02373e+06	1.30129e+06	1.61434e+06	1.70451e+06	1.1984e+06	1.71971e+06	181941	218339	254738	709448	821834	645520	1.17218e+06	1.64512e+06	1.70653e+06	1.67354e+06	1.57692e+06	1.64031e+06	826763	854378	836780	-	-
Wasn006047	431.23	251.17	432.236	C21H36O9	[M-H]-	Glucosyl 10,11-dihydroxy-2,6-farneSadienoate	Others	Others	-	2	1696720	1.67065e+06	1.16196e+06	1.79495e+06	1457425	1.59189e+06	2.03518e+06	2.31743e+06	2.13308e+06	1.78122e+06	2.08381e+06	1.60028e+06	1.28397e+06	1.3202e+06	1356435	606453	1.20802e+06	1342975	1.44921e+06	1.4916e+06	1.36403e+06	1.06369e+06	495816	894470	1.80737e+06	1.75202e+06	1.79872e+06	-	-
mws2104	193.07	59.01	194.079	C7H14O6	[M-H]-	D-Pinitol*	Others	Saccharides	10284-63-6	2	42277.9	34847.3	15251.5	820717	1.04552e+06	879854	1.1659e+06	1.18826e+06	1.24815e+06	1.28922e+06	1.41824e+06	1.2924e+06	47888	38259.3	28630.7	894367	910146	895448	1.30829e+06	1.32384e+06	1.39489e+06	1.58999e+06	1.00997e+06	1.27525e+06	1.52863e+06	1.52814e+06	1.48444e+06	C03844	-
MW0014140	177.08	71.05	176.068	C7H12O5	[M+H]+	2-Hydroxy-3-isopropylsuccinic acid	Organic acids	Organic acids	16048-89-8	3	31693.9	48217.7	14448.4	1.68237e+06	1.43889e+06	1.80713e+06	1.11306e+06	1.01015e+06	1.6303e+06	861219	897303	904833	5365.35	14454.9	23544.5	1.32811e+06	1.28968e+06	1.26856e+06	1.36665e+06	973867	958188	957847	1.34508e+06	1.29762e+06	1.32806e+06	1.31399e+06	1.35808e+06	-	-
mws0096	355.12	340.1	356.126	C20H20O6	[M-H]-	Piperitol	Lignans and Coumarins	Lignans	52151-92-5	2	1401.86	3354.72	1060.01	41422.4	35158.8	40229.2	67995.7	57314.8	57881.8	78119.5	79603.6	78133.7	9	9	9	33859.1	38370.3	35212.6	56053	34924.2	42764.1	66498.1	45966.1	58889.8	47134.3	47822.1	46184.9	C21954	-
Wbmp006013	235.21	81.07	234.198	C16H26O	[M+H]+	Callicarpenal	Terpenoids	Sesquiterpenoids	161105-12-0	3	49138.9	65720.8	27602	157635	235642	146097	298220	155624	188240	189743	273146	256323	1.5659e+06	1.35733e+06	1.14877e+06	9.85695e+06	1.07862e+07	1.12074e+07	1.07093e+07	1.12714e+07	1.09716e+07	8.24611e+06	8.43642e+06	9.03977e+06	4.86592e+06	5.03859e+06	5.00303e+06	-	-
Lmhn007769	503.34	485.33	504.345	C30H48O6	[M-H]-	3β,6β,19α,24-Tetrahydroxyurs-12-en-28-oic acid	Terpenoids	Triterpene	91095-51-1	2	12237.1	21679.1	20847.8	42080.6	47576.3	43422.9	90551.6	56463.6	100393	82227.6	160229	315357	231446	211662	191878	455279	676012	619459	803990	610861	875654	703788	817295	923781	396686	382451	391815	-	-
Zbsn002848	633.07	301	634.081	C27H22O18	[M-H]-	Isostrictinin*	Tannins	Tannin	87392-62-9	1	11420.8	3127.91	5045.85	9092.54	11210.3	3576.78	15291.7	11517	4751.71	9606.6	10602.2	5467.64	1.42675e+06	1.45997e+06	1.49319e+06	1.76406e+06	1.51558e+06	1.35121e+06	2.81716e+06	2.31858e+06	2.10074e+06	2.77408e+06	2.38107e+06	2.93481e+06	853172	846527	823399	-	-
Lmbn003970	329.23	211.14	330.241	C18H34O5	[M-H]-	9,12,13-TriHOME; 9(S),12(S),13(S)-Trihydroxy-10(E)-octadecenoic acid	Lipids	Free fatty acids	97134-11-7	2	1.05768e+06	1.12764e+06	798506	9.35576e+06	9.27872e+06	9.41074e+06	1.06258e+07	1.01422e+07	1.00494e+07	1.03187e+07	1.10511e+07	1.13959e+07	1.19355e+06	1.15481e+06	1.11607e+06	7.41229e+06	7.29379e+06	8.29386e+06	8.17113e+06	8.08323e+06	8.29172e+06	7.87265e+06	8.04237e+06	8.71158e+06	8.0446e+06	8.33482e+06	8.27591e+06	C14833	ko00591
zjgp122302	185.1	141.07	184.089	C13H12O	[M+H]+	7-phenyl-hepta-4,6-diyne-2-diol	Others	Others	-	2	107644	125773	57716	105879	90232	101845	91672.4	66226.1	79387.2	119010	116474	114006	60220.4	47510.7	34801	129938	122099	106370	79330.5	84171.6	93493.5	64395.4	70613.6	130345	127673	126421	131100	-	-
pmb2657	289.12	131.08	290.123	C10H18N4O6	[M-H]-	Argininosuccinic acid	Organic acids	Organic acids	2387-71-5	3	29562.7	53097.9	54789.7	32500.7	33743.1	46417.6	36673.6	33685.5	53381.2	34353.2	30699.4	39038.2	25619.2	48380.7	71142.2	30030.7	44368.6	55542.2	43633.6	45967.9	45489.3	38264.5	43444.2	45530.7	42710.4	41322	42702.7	C03406	ko00220,ko00250,ko01100,ko01110,ko01230
Lmsn002887	311.08	163.04	312.084	C14H16O8	[M-H]-	1-O-Caffeoyl-β-D-xylose	Phenolic acids	Phenolic acids	-	3	473465	470633	350003	405186	391411	425622	331046	451837	473535	413304	459528	381451	359915	378866	397817	340181	388971	348401	302202	314181	284842	323610	313102	347645	397003	408587	394351	-	-
Hmln000297	179.05	59.01	180.063	C6H12O6	[M-H]-	Inositol*	Others	Saccharides	87-89-8	1	1.11895e+07	9.21497e+06	1.44778e+07	1.0755e+07	1.15701e+07	1.18902e+07	4.78281e+06	5.02371e+06	4.92337e+06	5.22032e+06	4.96475e+06	4.62757e+06	1.12952e+07	1.14132e+07	1.15312e+07	1.2342e+07	1.15634e+07	1.21561e+07	4.23412e+06	4.19407e+06	4.15484e+06	4.40061e+06	4.12974e+06	4.10309e+06	7.32821e+06	7.61125e+06	7.47621e+06	C00137	ko00052,ko00053,ko00562,ko01100,ko01110,ko01250,ko02010,ko04070
pmb0197	298.11	166.07	297.107	C11H15N5O5	[M+H]+	N7-Methylguanosine	Nucleotides and derivatives	Nucleotides and derivatives	20244-86-4	3	129796	225857	81272.5	513777	585253	721120	525934	541377	549127	464531	474024	433156	187131	107092	27053.7	912659	806992	461415	643077	428312	659282	408741	292644	367005	562040	578155	557654	C20674	-
Lmhp009464	466.29	325.27	465.286	C22H44NO7P	[M+H]+	LysoPE 17:1(2n isomer)*	Lipids	LPE	-	2	178028	199973	117239	45337.1	43137.7	50169.3	33285.6	53609.2	45508.9	50197.3	59553.1	55932	82198.4	70828.5	59458.5	78006.6	52607.9	77393	43293	40549.7	39605.2	40047.7	26803.9	36924.3	88818.3	90126.4	86768.7	-	-
pme2246	301	185.02	302.006	C14H6O8	[M-H]-	Ellagic acid	Tannins	Tannin	476-66-4	1	375884	297771	112322	169656	157912	138451	117931	123108	196568	106151	48487.5	85260.7	1.02291e+07	9.94997e+06	9.67089e+06	8.51227e+06	1.67107e+07	1.15274e+07	1.84411e+07	1.28542e+07	1.46295e+07	1.68255e+07	1.16863e+07	1.44096e+07	3.56765e+06	3.4659e+06	3.44135e+06	C10788	-
MWS1777	128.03	93.06	127.019	C6H6ClN	[M+H]+	3-Chloroaniline	Alkaloids	Alkaloids	108-42-9	1	2.52272e+06	2.05867e+06	1.20961e+06	6.43288e+06	6.02654e+06	6.30969e+06	6.41929e+06	6.56765e+06	6.64806e+06	6.32606e+06	6.25401e+06	6.22088e+06	851463	721329	591196	6.02621e+06	4.69227e+06	4.6262e+06	6.4098e+06	6.17565e+06	6.12486e+06	6.26337e+06	6.27476e+06	5.8603e+06	4.14893e+06	3.98721e+06	4.06255e+06	-	-
pmb2319	482.32	184.07	481.317	C23H48NO7P	[M+H]+	LysoPC 15:0*	Lipids	LPC	108273-89-8	1	8.01061e+06	8.81132e+06	4.24596e+06	654349	755988	816250	1.06665e+06	775853	1.05398e+06	993034	901480	1.14659e+06	4.92973e+06	4.14225e+06	3.35477e+06	1.72998e+06	1.45804e+06	1.3475e+06	1.21161e+06	1.27035e+06	1.1589e+06	1.57012e+06	1.36689e+06	1.16567e+06	3.34835e+06	3.4733e+06	3.45948e+06	-	-
Zmtn001464	204.03	160.04	205.037	C10H7NO4	[M-H]-	4,8-Dihydroxyquinoline-2-carboxylic acid	Organic acids	Organic acids	59-00-7	1	2.02978e+06	2.30111e+06	1.60761e+06	9.04359e+06	8.80413e+06	9.20927e+06	8.20913e+06	8.03181e+06	8.62382e+06	8.57456e+06	8.76708e+06	8.69286e+06	2.02714e+06	1.9802e+06	1.93326e+06	6.51144e+06	7.22261e+06	7.07773e+06	5.46643e+06	5.27399e+06	4.62924e+06	5.58034e+06	5.3744e+06	5.68417e+06	6.67339e+06	6.90078e+06	6.65266e+06	C02470	ko00380
pme0256	151.03	108.02	152.033	C5H4N4O2	[M-H]-	Xanthine	Nucleotides and derivatives	Nucleotides and derivatives	69-89-6	1	266523	295700	221802	3.0543e+07	3.32117e+07	2.57813e+07	2.2815e+07	2.2181e+07	2.34837e+07	2.33775e+07	2.27018e+07	2.30001e+07	270172	229950	189729	2.91929e+07	2.5221e+07	2.50682e+07	1.85784e+07	2.01979e+07	2.01294e+07	2.08252e+07	1.95933e+07	1.76285e+07	2.53878e+07	2.43895e+07	2.50856e+07	C00385	ko00230,ko00232,ko01100,ko01110,ko01232
Lmyn006227	269.05	151	270.053	C15H10O5	[M-H]-	Galangin (3,5,7-Trihydroxyflavone)	Flavonoids	Flavones	548-83-4	2	5422.17	8318.11	5005	300287	293329	338364	315765	286257	387371	341832	420140	422155	6507.25	8141.09	9774.93	403020	602437	545271	578810	607882	526017	1.27055e+06	1.13234e+06	1.22688e+06	297966	303828	310502	C10044	ko00941
pmp000117	433.15	403.11	432.142	C22H24O9	[M+H]+	3,5,6,7,8,3',4'-Heptamethoxyflavone	Flavonoids	Flavonols	1178-24-1	2	340777	356574	204961	564358	696526	661807	711945	758047	772264	629718	615747	633050	43169.2	36486.3	29803.4	156245	171993	182993	212251	183368	178336	197078	160016	180111	420651	405002	406902	-	-
Zahp011321	228.23	228.24	227.225	C14H29NO	[M+H]+	N-Isobutyl Decanamide	Alkaloids	Alkaloids	73785-31-6	2	426689	677128	382128	331807	431065	478996	307429	371328	459264	496954	396256	420700	291503	251109	210714	423075	398597	486983	398459	375400	395844	472830	442913	444460	514521	495667	513543	-	-
Lmrj002087	247.13	86.09	246.122	C10H18N2O5	[M+H]+	L-Isoleucyl-L-Aspartate	Amino acids and derivatives	Amino acids and derivatives	-	1	4.17369e+06	4.89882e+06	2.58135e+06	1.07331e+06	1.52823e+06	1.66963e+06	1.13374e+06	1.09185e+06	992600	1.105e+06	1.29821e+06	1.31991e+06	1.58027e+06	1.27044e+06	960608	1.1006e+06	1.04704e+06	1.53999e+06	1.66417e+06	1014949	1.03458e+06	815128	979236	936718	1.59958e+06	1.66763e+06	1.64748e+06	-	-
mws0054	289.07	245.08	290.079	C15H14O6	[M-H]-	Catechin	Flavonoids	Flavanols	154-23-4	3	615043	392210	249340	255132	188605	200145	120055	136812	173445	368968	145662	9	3.4205e+06	3.54485e+06	3.66919e+06	3.93677e+06	3.83981e+06	3.84871e+06	3.42951e+06	3.31098e+06	3.28022e+06	3.61971e+06	3.85494e+06	3.82912e+06	2.81821e+06	2.90271e+06	2.78497e+06	C06562	ko00941,ko01110
MWSmce257	218.11	88.04	219.111	C9H17NO5	[M-H]-	D-Pantothenic Acid*	Others	Vitamin	79-83-4	1	1.70245e+07	1.81898e+07	1.13971e+07	1.29177e+07	1.3225e+07	1.29069e+07	1.37345e+07	1.22627e+07	1.49979e+07	1.26682e+07	1.24924e+07	1.38479e+07	1.34348e+07	1.31394e+07	1.28439e+07	1.47665e+07	1.52049e+07	1.62087e+07	1.57091e+07	1.49014e+07	1.3194e+07	1.41385e+07	1.32494e+07	1.41537e+07	1.52218e+07	1.58752e+07	1.5418e+07	C00864	ko00410,ko00770,ko01100,ko01110,ko01240
Wbmp008021	478.28	337.27	477.273	C26H39NO7	[M+H]+	(14-Ethyl-4,6,19-trimethoxy-9,11-dioxa-14-azaheptacyclo[10.7.2.12,5.01,13.03,8.08,12.016,20]docosan-21-yl)acetate	Alkaloids	Alkaloids	-	3	5.20617e+07	6.83067e+07	3.48914e+07	8.33482e+06	9.34012e+06	8.98698e+06	5.12776e+06	5.6132e+06	5.098e+06	4.29179e+06	3.93588e+06	3.812e+06	5.18472e+07	44955748	3.80643e+07	1.41488e+07	1.73886e+07	1.7072e+07	5.50112e+06	5.09115e+06	5.90795e+06	2.37906e+06	3.4868e+06	2.73096e+06	3.2751e+07	3.20092e+07	3.13644e+07	-	-
Lmfn005486	365	285.04	366.005	C15H10O9S	[M-H]-	Kaempferol-3-O-sulfonate	Flavonoids	Flavonols	-	2	7085.41	4247.66	4241.74	114322	160768	158052	240670	217539	220264	268009	242975	340640	15607.9	14427.7	13247.5	221087	130221	152480	269655	251955	243331	279686	341238	255194	212707	203659	208426	-	-
pme0257	111.02	67.03	112.027	C4H4N2O2	[M-H]-	Uracil	Nucleotides and derivatives	Nucleotides and derivatives	66-22-8	3	1.18944e+07	9.77363e+06	1.206e+07	1.1926e+07	1.24103e+07	1.20889e+07	8.49266e+06	8.53195e+06	1.1151e+07	1.06128e+07	1.10534e+07	9.98362e+06	8.72376e+06	9.64157e+06	1.05594e+07	1.0739e+07	1.06202e+07	1.0857e+07	7.44158e+06	9.51668e+06	9.71286e+06	7.31949e+06	7.67811e+06	9.45126e+06	1.10328e+07	1.10655e+07	1.06386e+07	C00106	ko00240,ko00410,ko00770,ko01100,ko01232
pme0088	285.04	151	286.048	C15H10O6	[M-H]-	Luteolin (5,7,3',4'-Tetrahydroxyflavone)	Flavonoids	Flavones	491-70-3	2	6616.03	14854.3	5005	45217.2	27819	44358	37158.6	31817.1	52104.8	49523.4	54870.3	55728	7085.66	12918.8	18751.9	105498	138860	100568	175884	133858	95773.6	261525	215543	248909	53307.8	54752.8	52361.1	C01514	ko00941,ko00944,ko01100,ko01110
Zbqn002253	218.1	88.04	219.111	C9H17NO5	[M-H]-	6-(((S)-1-carboxyethyl)amino)-4-hydroxyhexanoicacid*	Amino acids and derivatives	Amino acids and derivatives	-	1	1.63036e+07	18155160	1.13108e+07	1.29194e+07	1.31692e+07	1.23421e+07	1.31899e+07	1.22422e+07	1.49273e+07	1.34001e+07	1.35358e+07	1.40034e+07	1.32028e+07	1.31172e+07	1.30316e+07	1.43454e+07	1.60285e+07	1.62096e+07	1.55111e+07	1.49519e+07	1.39333e+07	1.49728e+07	1.34035e+07	1.47097e+07	1.57678e+07	1.60235e+07	1.53229e+07	-	-
Lmwp102904	219.15	174.09	218.142	C13H18N2O	[M+H]+	N,N-Dimethyl-5-methoxytryptamine	Alkaloids	Plumerane	1019-45-0	2	1.06367e+06	1.38947e+06	825306	1.5585e+06	1.38609e+06	1.65479e+06	1.28456e+06	1.16229e+06	1.25199e+06	1.33941e+06	1.30574e+06	1.12656e+06	465948	369731	273514	843778	1.24148e+06	989827	886505	821856	908619	879097	891008	781236	1.15317e+06	1.12585e+06	1.17897e+06	C08309	-
Wbwp006397	357.13	307.1	356.126	C20H20O6	[M+H]+	(3r,4r)-3-(2h-1,3-benzodioxol-5-ylmethyl)-4-[(4-hydroxy-3-methoxyphenyl)methyl]oxolan-2-one*	Lignans and Coumarins	Lignans	-	3	296037	315436	183419	1.02842e+06	1.02333e+06	1.18352e+06	1.21312e+06	1.40913e+06	1.28168e+06	1.21915e+06	1.31515e+06	1.40281e+06	98269.8	84853	71436.2	747613	985709	926901	1.09653e+06	1.14268e+06	1.07295e+06	1.403e+06	1.30606e+06	1.26173e+06	1.01304e+06	981217	1.02667e+06	-	-
Wbmn010746	377.23	295.23	378.241	C22H34O5	[M-H]-	Negundoin A*	Terpenoids	Ditepenoids	-	3	1.3739e+07	1.1635e+07	1.21723e+07	1.24105e+07	1.15102e+07	1.24207e+07	1.10527e+07	1.2348e+07	12143432	1.2071e+07	1.11371e+07	1.25155e+07	1.1245e+07	1.04793e+07	9.7135e+06	1.0437e+07	1.05489e+07	1.03841e+07	9.92699e+06	9.55362e+06	9.51228e+06	1.0404e+07	1.07349e+07	1.1325e+07	1.16506e+07	1.1427e+07	1.11243e+07	-	-
MWSHC20189	357.13	151.04	358.142	C20H22O6	[M-H]-	Epipinoresinol*	Lignans and Coumarins	Lignans	24404-50-0	1	69509.5	75471.5	56857.7	1.78243e+06	1.76359e+06	1.792e+06	2.08851e+06	2.1864e+06	2.12556e+06	2.08692e+06	1.89488e+06	2.05086e+06	110358	107543	104728	2.71999e+06	3.33566e+06	2.93023e+06	3.71621e+06	3.31973e+06	3.37604e+06	3.21256e+06	3.55669e+06	3.21532e+06	2.11411e+06	2.02847e+06	2.11208e+06	-	-
Lmbn006152	279.233	59.0133	280.24	C18H32O2	[M-H]-	(9Z,11E)-Octadecadienoic acid*	Lipids	Free fatty acids	2540-56-9	1	71951.5	43781.8	25587.4	308273	286125	267411	263790	292028	267771	295750	267399	329643	87503.9	98676.2	109849	296557	335468	364228	358523	308453	307276	322948	324935	330473	302234	310557	316902	C04056	ko00591
mws1491	279.23	59.01	280.24	C18H32O2	[M-H]-	Linoleic acid*	Lipids	Free fatty acids	60-33-3	1	71951.5	43781.8	25587.4	308273	286125	267411	263790	292028	267771	295750	267399	329643	87503.9	98676.2	109849	296557	335468	364228	358523	308453	307276	322948	324935	330473	302234	310557	316902	C01595	ko00591,ko01040,ko01100
pme0295	146.08	86.06	145.074	C6H11NO3	[M+H]+	4-Acetamidobutyric acid	Organic acids	Organic acids	3025-96-5	3	440651	248855	230597	3.8219e+06	3.63113e+06	3.25983e+06	3.15582e+06	3.37374e+06	3.43478e+06	3.66665e+06	3.51067e+06	3.44878e+06	276446	266839	257233	3.14946e+06	3.32576e+06	3.71461e+06	3.04063e+06	3.12875e+06	3.01894e+06	282168	3.16685e+06	3.47013e+06	3.12092e+06	3.02624e+06	2.97795e+06	C02946	ko00330,ko01100
MW0107572	229.15	142.09	228.147	C11H20N2O3	[M+H]+	1-(2-Amino-3-methylpentanoyl)pyrrolidine-2-carboxylic acid	Organic acids	Organic acids	-	3	4.79032e+06	5.53313e+06	8.22321e+06	4.13098e+06	3.80271e+06	3.69328e+06	7.54788e+06	7.90263e+06	7.53519e+06	7.21457e+06	7.36504e+06	9.66512e+06	5.39451e+06	5.21752e+06	5.04053e+06	4.73086e+06	5.01211e+06	8.15409e+06	8.00741e+06	7.00846e+06	9.83793e+06	7.46542e+06	9.81424e+06	9.90536e+06	6.58783e+06	6.32516e+06	6.60391e+06	-	-
Lmsp010763	353.27	261.22	352.261	C21H36O4	[M+H]+	Monolinolenin*	Lipids	Glycerol ester	75685-85-7	2	1.33804e+06	1.94284e+06	780018	95236.5	78255.5	84665.1	93720.7	90227	82123.3	61264.6	48126.3	53021.1	349354	321119	292885	121944	142073	194086	133995	125072	129176	89628.6	110634	120015	411733	402181	422027	-	-
Wasn002508	365.18	203.13	366.189	C16H30O9	[M-H]-	Glucosyl 7-methyl-3-methyleneoctane-1,2,6,7-tetraol	Others	Others	-	2	3.15788e+07	5.28216e+07	6.09579e+07	2.20535e+07	2.49947e+07	2.36735e+07	1.8354e+07	1.3626e+07	1.97024e+07	1.7823e+07	1.81459e+07	1.97922e+07	3.01412e+07	2.91335e+07	2.81259e+07	2.01487e+07	1.88339e+07	1.96501e+07	1.44062e+07	1.35429e+07	1.43199e+07	1.51298e+07	1.53037e+07	1.28745e+07	2.21892e+07	2.1615e+07	2.11473e+07	-	-
Hmqn005002	331.23	299.2	332.235	C21H32O3	[M-H]-	12-Hydroxymethylabietate	Terpenoids	Ditepenoids	-	2	198529	216583	135098	700145	687190	785499	781796	728710	722870	651968	615608	671268	6287.04	6174.44	6061.85	10939.9	16494.1	10956.2	6227.95	7368.39	7255.09	11041.6	12828.9	8539.9	317793	326462	310937	-	-
Zasn010461	269.25	269.25	270.256	C17H34O2	[M-H]-	Pentadecanoic acid,14-methyl-,methyl ester	Others	Others	5129-60-2	1	78120.3	44647.9	77357.8	214316	171043	204951	156845	143093	145297	142532	135412	175231	71530.9	51568.6	31606.2	159108	140714	153111	174563	175413	176697	175374	130302	139571	102446	103386	98649.9	-	-
Labn003679	327.11	147.05	328.116	C15H20O8	[M-H]-	(E)-caffeyl alcohol 4-O-β-D-glucopyranoside	Phenolic acids	Phenolic acids	-	1	886085	737193	489114	371607	332678	445099	439679	405148	456674	462472	564388	575257	1090835	770948	451061	248428	334807	467435	315574	316507	360654	488967	327319	515642	449115	432716	428670	-	-
MWS0434	287.2	269.21	288.209	C19H28O2	[M-H]-	Trans-dehydrorosinone	Others	Ketone compounds	53-43-0	2	21697.3	21698.9	17488.7	212667	228552	217338	193371	205359	212131	223278	233161	260797	6.29324e+06	6.18228e+06	6.07132e+06	1.76513e+07	1.86232e+07	1.85903e+07	1.90346e+07	1.91857e+07	1.93777e+07	1.59823e+07	1.6321e+07	1.67036e+07	8.01369e+06	8.17351e+06	8.41793e+06	-	-
Lmhp008801	476.28	335.26	475.27	C23H42NO7P	[M+H]+	LysoPE 18:3*	Lipids	LPE	-	2	753768	833781	356268	61439	78557.3	84335.1	60756.5	67000.3	80810.7	65193.2	74433.3	39780	653694	576349	499004	160140	189252	168934	52368.5	61161.8	77407.8	51074.3	49156.4	59152.1	407650	405669	424355	-	-
Lmhn010314	233.15	217.12	234.162	C15H22O2	[M-H]-	Aspergillusene A	Terpenoids	Sesquiterpenoids	-	3	141631	174245	127943	144792	131555	129257	123434	118408	119416	116463	121743	117631	145492	139639	133787	133903	120803	126290	112518	114086	107088	106261	105614	120055	128389	122184	125976	-	-
Lcyn000106	551.18	193.05	552.184	C26H32O13	[M-H]-	Dichotomoside A	Lignans and Coumarins	Lignans	-	2	1.20381e+06	1662990	914695	245215	194024	269965	216772	215165	256905	236870	220215	246714	912616	1.10425e+06	1295875	180466	200102	258638	202075	208298	224709	189329	204711	241016	338700	323705	325375	-	-
Wcdp006912	274.28	88.08	273.267	C16H35NO2	[M+H]+	Lauryldiethanolamine*	Others	Others	1541-67-9	1	2.04874e+07	2.47613e+07	1.50646e+07	1.82157e+07	2.24244e+07	1.86991e+07	8.26924e+06	1.32038e+07	1.37593e+07	1.38773e+07	1.41989e+07	13021933	8.44981e+06	7.08795e+06	5.72609e+06	1.56251e+07	1.46293e+07	1.54408e+07	1.21426e+07	1.30882e+07	1.4133e+07	1.33635e+07	1.01927e+07	1.54661e+07	1.5806e+07	1.63512e+07	1.6604e+07	-	-
Cmmn013378	301.22	301.22	302.225	C20H30O2	[M-H]-	Levopimaric acid*	Terpenoids	Ditepenoids	79-54-9	2	1.25785e+06	1.24329e+06	914251	988417	956052	1.0479e+06	959905	1.28706e+06	1.48247e+06	1.47171e+06	1.57334e+06	1.64811e+06	472012	490394	508775	440454	492750	526440	520166	516125	528936	538130	497672	422661	942735	985363	984544	-	-
Zmtn001624	188.04	144.05	189.043	C10H7NO3	[M-H]-	N-Acetylisatin	Alkaloids	Plumerane	574-17-4	3	352778	410581	350373	2.1069e+07	2.1574e+07	2.22344e+07	3.67488e+07	3.82647e+07	3.39872e+07	3.53162e+07	3.9687e+07	4.08246e+07	447427	430963	414498	1.89272e+07	2.27338e+07	2.3186e+07	3.14118e+07	3.06804e+07	2.67203e+07	3.02481e+07	3.29505e+07	3.41126e+07	2.64479e+07	2.63381e+07	2.526e+07	C02172	ko00380
MW0014154	189.08	145.05	130.063	C6H10O3	[M+CH3COO]-	3-Methyl-2-oxovaleric acid	Organic acids	Organic acids	1460-34-0	3	78425.2	93370	57117.7	2.03084e+06	2.29865e+06	2.2986e+06	3.54686e+06	3.72851e+06	3.78436e+06	3.99164e+06	4.1123e+06	4.10678e+06	83450.3	78838	74225.6	1.90887e+06	2.20655e+06	2.47685e+06	3.227e+06	3.1435e+06	2.87277e+06	3.23348e+06	3.56843e+06	3.57866e+06	2.64631e+06	2.76894e+06	2.76222e+06	C03465	-
pme0264	243.1	127.05	242.09	C10H14N2O5	[M+H]+	Thymidine	Nucleotides and derivatives	Nucleotides and derivatives	50-89-5	1	191665	89091.7	90801.5	1.59476e+06	1.11653e+06	1.07659e+06	1.72403e+06	752372	874035	799038	843160	765797	33581.6	29469.9	25358.3	1.12063e+06	1.17311e+06	1.09094e+06	867273	998750	867614	803148	833717	673699	724975	760907	733586	C00214	ko00240,ko01100,ko01232
pmn001700	455.35	455.35	456.36	C30H48O3	[M-H]-	24,30-Dihydroxy-12(13)-ene-lupeol*	Terpenoids	Triterpene	-	3	614953	141614	461390	1.09412e+06	1.25141e+06	1.01078e+06	1.37688e+06	1.23857e+06	1.32592e+06	1.19052e+06	1.29594e+06	1.54611e+06	772420	482914	193408	1.49913e+06	1.64058e+06	1.63817e+06	2.04288e+06	1.98595e+06	1.75402e+06	1.73034e+06	1.71077e+06	1.87559e+06	1.53109e+06	1.50125e+06	1.57882e+06	-	-
HX1341	163.04	89.04	162.032	C9H6O3	[M+H]+	7-hydroxy-2H-1-benzopyran-2-one	Lignans and Coumarins	Coumarins	-	1	3.93406e+07	4.39071e+07	3.03347e+07	5.70379e+07	4.98557e+07	4.76241e+07	2.8323e+07	3.14308e+07	3.7445e+07	3.56758e+07	3.91836e+07	3.31023e+07	3.22642e+07	2.57877e+07	1.93112e+07	2.08209e+07	5.27195e+07	5.48808e+07	3.96147e+07	3.74945e+07	4.22621e+07	2.88268e+07	2.96787e+07	2.698e+07	4.18366e+07	4.01719e+07	4.21226e+07	-	-
Wbtn007603	299.06	284.03	300.063	C16H12O6	[M-H]-	9,11-dimethoxy-2h-[1,3]dioxolo[4,5-b]xanthen-10-one*	Flavonoids	Other Flavonoids	-	1	12605.4	40945.6	5278.29	2.7599e+06	2.82261e+06	3.08358e+06	2.89745e+06	3.0536e+06	3.89465e+06	2.91847e+06	2.85808e+06	3.12403e+06	50091.4	54408.9	58726.3	2.77598e+06	3.16535e+06	3.61858e+06	3.35552e+06	3.47951e+06	2.78464e+06	4.6015e+06	3.65014e+06	3.89516e+06	2.27983e+06	2.21703e+06	2.16615e+06	-	-
MWSHC2028	231.11	158.1	230.106	C13H14N2O2	[M+H]+	(1S,3S)-1-Methyl-1,2,3,4-tetrahydro-β-carboline-3-carboxylic acid*	Alkaloids	Alkaloids	40678-46-4	1	485270	813990	338662	3.08201e+06	3.18806e+06	3.37213e+06	3.31971e+07	3.75097e+07	4.17249e+07	4.77768e+07	4.89125e+07	5.32471e+07	169689	159384	149079	2.94003e+06	3.19988e+06	3.50904e+06	3.24265e+07	3.19958e+07	3.38956e+07	3.6667e+07	42857385	44321115	2.73751e+07	2.6409e+07	2.6054e+07	-	-
Wcdp003364	231.11	158.1	230.106	C13H14N2O2	[M+H]+	1-Methyl-1,2,3,4-tetrahydro-β-carboline-3-carboxylic acid*	Alkaloids	Alkaloids	-	1	485270	813990	338662	3.08201e+06	3.18806e+06	3.37213e+06	3.31971e+07	3.75097e+07	4.17249e+07	4.77768e+07	4.89125e+07	5.32471e+07	169689	159384	149079	2.94003e+06	3.19988e+06	3.50904e+06	3.24265e+07	3.19958e+07	3.38956e+07	3.6667e+07	42857385	44321115	2.73751e+07	2.6409e+07	2.6054e+07	-	-
MWSHC2027	231.11	158.1	230.106	C13H14N2O2	[M+H]+	(1R,3S)-1-Methyl-1,2,3,4-tetrahydro-β-carboline-3-carboxylic acid*	Alkaloids	Alkaloids	42438-72-2	1	485270	813990	338662	3.08201e+06	3.18806e+06	3.37213e+06	3.31971e+07	3.75097e+07	4.17249e+07	4.77768e+07	4.89125e+07	5.32471e+07	169689	159384	149079	2.94003e+06	3.19988e+06	3.50904e+06	3.24265e+07	3.19958e+07	3.38956e+07	3.6667e+07	42857385	44321115	2.73751e+07	2.6409e+07	2.6054e+07	-	-
Hmqn003054	329.23	311.22	330.241	C18H34O5	[M-H]-	9,10,11-Trihydroxy-12-octadecenoic acid	Lipids	Free fatty acids	61911-67-9	1	793206	823745	607099	4.78422e+06	5.1928e+06	5.28999e+06	5.61957e+06	6.14018e+06	5.90164e+06	5.45443e+06	5.97953e+06	6.15764e+06	1.35308e+06	1.35082e+06	1.34855e+06	4.58322e+06	4.7316e+06	5.06959e+06	4.96195e+06	5.0746e+06	4.68691e+06	6.17084e+06	5.70517e+06	6.30138e+06	5.30031e+06	5.04456e+06	5.11256e+06	-	-
Waln006120	423.22	291.18	424.231	C19H36O10	[M-H]-	Octyl 6-O-Alpha-L-Arabinopyranosyl-Beta-D-Glucopyranoside	Others	Others	168288-07-1	3	4.48967e+06	4.18794e+06	3.45981e+06	5.90092e+06	6.31073e+06	5.45665e+06	6.47621e+06	6.57964e+06	5.05205e+06	5.93586e+06	5.99866e+06	3.50672e+06	456301	417274	378247	9	9	9	45710.3	125507	131496	9	9	9	3.19825e+06	3.22381e+06	3.0715e+06	-	-
Lmln007483	329.23	171.1	330.241	C18H34O5	[M-H]-	Sanleng acid*	Lipids	Free fatty acids	-	1	1.93305e+06	2.38258e+06	1.48731e+06	9.55088e+06	1.01171e+07	1.02564e+07	1.15332e+07	1.18201e+07	1.1623e+07	1.21388e+07	1.24384e+07	1.28409e+07	3.29017e+06	3.28112e+06	3.27208e+06	4.02102e+06	1.13978e+07	1.1935e+07	1.32291e+07	1.26738e+07	1.3032e+07	1.78661e+07	1.80998e+07	1.91245e+07	1.19207e+07	1.18162e+07	1.23988e+07	-	-
Lmmn004951	329.23	171.1	330.241	C18H34O5	[M-H]-	2-Hydroxy-4-methyl-3-undecanoyloxypentanoic acid methyl ester*	Lipids	Free fatty acids	-	1	1.93305e+06	2.38258e+06	1.48731e+06	9.55088e+06	1.01171e+07	1.02564e+07	1.15332e+07	1.18201e+07	1.1623e+07	1.21388e+07	1.24384e+07	1.28409e+07	3.29017e+06	3.28112e+06	3.27208e+06	4.02102e+06	1.13978e+07	1.1935e+07	1.32291e+07	1.26738e+07	1.3032e+07	1.78661e+07	1.80998e+07	1.91245e+07	1.19207e+07	1.18162e+07	1.23988e+07	-	-
Lmfn006097	183.1	139.11	184.11	C10H16O3	[M-H]-	Oleuropeic acid	Organic acids	Organic acids	5027-76-9	3	25308.9	28422.2	23205.1	25089	35923.7	42928.8	53794	62214.4	54047.9	42136.7	38714.9	53088.9	18145	14924.6	11704.2	16915.3	18362.4	21068.4	17177.9	15310.7	22506.6	15614.3	17282.3	12969	28782.6	30070.9	30148.3	-	-
mws0943	151.05	71.01	152.059	C7H8N2O2	[M-H]-	1,4-Dihydro-1-Methyl-4-oxo-3-pyridinecarboxamide	Alkaloids	Pyridine alkaloids	769-49-3	3	115258	88288.4	113829	144495	164419	145409	250680	308958	272288	399235	328445	359730	100180	93977.2	87774.7	163435	125472	159084	240819	213189	189364	241011	307622	332951	174658	174633	166937	C05843	ko00760,ko01100
MW0130967	359.08	139.04	300.063	C16H12O6	[M+CH3COO]-	Koparin	Others	Ketone compounds	65048-75-1	3	5005	5005	2302.88	1.18506e+07	1.13152e+07	1.33047e+07	1.90423e+07	2.01516e+07	2.06367e+07	1.44021e+07	1.43533e+07	1.50437e+07	3340	4172.5	5005	1.35038e+07	1.72711e+07	1.75555e+07	2.62132e+07	2.6303e+07	2.67856e+07	1.9462e+07	2.00693e+07	2.01592e+07	1.29716e+07	1.24691e+07	1.23606e+07	-	-
pme0143	188.07	128.05	189.079	C11H11NO2	[M-H]-	Methyl indole-3-acetate	Alkaloids	Plumerane	1912-33-0	3	5864.86	7455.13	6772.52	177514	224706	229201	51311.3	53885.5	56267.1	44682	59915.4	55118.7	11231.2	7257.56	3283.93	160201	221156	217849	51843.4	53958.7	58851.8	38155.7	30410.2	35213.1	81143.9	83685.1	79471	C20635	-
Lmbn005822	313.24	223.21	314.246	C18H34O4	[M-H]-	9,10-DHOME; (12Z)-9,10-Dihydroxyoctadec-12-enoic acid	Lipids	Free fatty acids	263399-34-4	2	9254.07	1948.83	5067.51	120394	112698	117668	173930	162071	164809	183192	193502	210940	3630.11	2710.21	1790.32	605284	686813	617444	881650	850080	899584	824539	813895	885417	353395	353046	337477	C14828	ko00591
Zmyn004676	293.21	113.1	294.219	C18H30O3	[M-H]-	17-Hydroxylinolenic acid	Lipids	Free fatty acids	-	2	2.17022e+07	2.33933e+07	1.60911e+07	4.37148e+06	5.14372e+06	5.37211e+06	4.39104e+06	4.45725e+06	4.90571e+06	3.39179e+06	3.59432e+06	3.70922e+06	1.68644e+07	1.65413e+07	1.62183e+07	7.10184e+06	8.65155e+06	8.3097e+06	4.88173e+06	4.69178e+06	5.04631e+06	657858	625044	666284	8.79609e+06	8.85154e+06	9.22796e+06	C16346	ko00592
pmb3023	449.11	287.06	450.116	C21H22O11	[M-H]-	Eriodictyol-8-C-glucoside*	Flavonoids	Flavanones	1023271-51-3	1	3.746e+06	4.00325e+06	2.95041e+06	704219	653862	804739	415237	496801	604320	409865	510429	489373	3.43245e+06	3.48028e+06	3.5281e+06	1.33667e+06	1929655	1890810	1.00512e+06	1114350	1274010	791205	966645	917421	1.06565e+06	1.08892e+06	1.12279e+06	-	-
mws0180	153.02	109.03	154.027	C7H6O4	[M-H]-	2,5-Dihydroxybenzoic acid; Gentisic Acid*	Phenolic acids	Phenolic acids	490-79-9	2	203485	483062	168440	2.20668e+06	2.52361e+06	3.08723e+06	4.55194e+06	4.50369e+06	4.79999e+06	5.52709e+06	5.70066e+06	4.80695e+06	677186	577901	478616	4.22141e+06	4.38489e+06	4.51761e+06	5.16919e+06	5.33353e+06	4.6627e+06	7.35209e+06	5.97249e+06	6.25395e+06	4.42349e+06	4.47867e+06	4.25623e+06	C00628	ko00350,ko01100
Hmcn002875	301.04	255.02	302.043	C15H10O7	[M-H]-	6-Hydroxyluteolin	Flavonoids	Flavones	18003-33-3	3	73481.1	109269	169120	211845	532236	584128	261868	230766	556887	242783	143689	114933	183560	123606	63652.6	188885	284572	264025	216044	212137	476782	182896	154071	415345	179736	170814	173247	C10072	-
Lmxp001668	151.08	91.05	150.068	C9H10O2	[M+H]+	2-Methoxy-4-ethenylphenol	Phenolic acids	Phenolic acids	7786-61-0	3	2.68073e+06	3.44782e+06	1.88194e+06	3.67572e+06	3.50586e+06	3.38977e+06	2.91291e+06	2.77679e+06	3.21202e+06	3.12059e+06	3.1484e+06	3.24236e+06	1.37657e+06	1.16761e+06	958659	3.0653e+06	3.61266e+06	3.76981e+06	2.79583e+06	2.74618e+06	2.98283e+06	2.6474e+06	2.8868e+06	2.86459e+06	3.18459e+06	3.02815e+06	3.15246e+06	C17883	-
Hmcn003273	247.13	203.14	248.141	C15H20O3	[M-H]-	Reynosin	Terpenoids	Sesquiterpenoids	28254-53-7	2	53836.4	58225	39959.3	61125.7	79316.9	65170.5	85157	69897.8	78527.5	60998.8	72867.3	82282.6	51234.6	46556.2	41877.8	63690.6	68053.6	80225.5	59397	90464	76990.6	93966.9	63513.3	77068.2	75664.4	74965	78772.1	-	-
MWSslk120	208.1	120.08	207.089	C11H13NO3	[M+H]+	N-Acetyl-DL-phenylalanine*	Amino acids and derivatives	Amino acids and derivatives	2901-75-9	1	134299	162332	120363	1.68412e+06	3052375	1.66318e+06	1.20467e+07	1.36104e+07	1.55801e+07	4.08844e+07	4.02206e+07	4.37997e+07	122419	101526	80633.6	1.93086e+06	2.03543e+06	2.65343e+06	1.63665e+07	1.86675e+07	1.68763e+07	2.97479e+07	3.28798e+07	3.88737e+07	20901480	1.99144e+07	2.00248e+07	-	-
mws0058	299.06	284.03	300.063	C16H12O6	[M-H]-	Diosmetin (5,7,3'-Trihydroxy-4'-methoxyflavone)*	Flavonoids	Flavones	520-34-3	1	11528	43678.8	5600.97	3.39457e+06	3.29904e+06	3.37438e+06	3.08528e+06	3.12793e+06	4.3149e+06	2.79381e+06	3.20488e+06	3.56454e+06	52834	49143	45452	3.06384e+06	3.82533e+06	3.54902e+06	3.85172e+06	3.88218e+06	3.33375e+06	5.19407e+06	4.39604e+06	4.63608e+06	2.56825e+06	2.53828e+06	2.4393e+06	C10038	-
pmn001689	311.22	223.17	312.23	C18H32O4	[M-H]-	9-Hydroxy-12-oxo-15(Z)-octadecenoic acid*	Lipids	Free fatty acids	-	1	81522.2	87297.6	61624.1	489898	399347	387779	503098	605197	470352	588554	613775	617212	165664	164790	163916	1.44511e+06	1.48968e+06	1.70811e+06	1.92908e+06	1.84374e+06	1.8724e+06	1.99978e+06	1.93194e+06	1.91675e+06	1.04073e+06	1.04703e+06	996240	C21924	ko00592,ko01110
Zadn009075	311.22	223.17	312.23	C18H32O4	[M-H]-	Hydroperoxylinoleic acid*	Lipids	Free fatty acids	34444-18-3	1	81522.2	87297.6	61624.1	489898	399347	387779	503098	605197	470352	588554	613775	617212	165664	164790	163916	1.44511e+06	1.48968e+06	1.70811e+06	1.92908e+06	1.84374e+06	1.8724e+06	1.99978e+06	1.93194e+06	1.91675e+06	1.04073e+06	1.04703e+06	996240	-	-
MWS3149	151.04	107.05	152.047	C8H8O3	[M-H]-	3-Methoxybenzoic acid	Phenolic acids	Phenolic acids	586-38-9	3	1.0403e+06	1.09107e+06	739276	2.25731e+06	2.30532e+06	2.42366e+06	2.18667e+06	2.26306e+06	2.09754e+06	2.01183e+06	2.00145e+06	2.1366e+06	904181	895192	886204	1.74343e+06	2.15871e+06	2.05771e+06	1.93113e+06	1.89566e+06	1.87016e+06	1.91204e+06	1.76824e+06	1.66795e+06	1.98994e+06	2.10054e+06	2.05021e+06	-	-
MWSHY0124	257.08	153.02	256.074	C15H12O4	[M+H]+	Pinocembrin (Dihydrochrysin)	Flavonoids	Flavanones	480-39-7	1	11115.4	7384.1	7458.38	44351.3	29971.7	61160.2	40256.4	42668	43243.1	8340	40702.1	31335.2	165002	140584	116166	1.66161e+06	2.06187e+06	2.09224e+06	2.07551e+06	2.18026e+06	2.17951e+06	1.60052e+06	1.65849e+06	1.68665e+06	769416	809742	776819	C09827	ko00941
MWS0952	380.26	78.96	381.264	C18H40NO5P	[M-H]-	Dihydrosphingosine-1-Phosphate	Lipids	Sphingolipids	19794-97-9	3	9	9	9	263948	244529	287161	88497	58709.2	60890.6	36260.4	34620	29553.1	11005.2	10803.7	10602.2	126360	140445	85982.2	99137.1	140917	184476	96110	34218.9	30197.3	34654.2	35325.3	36567.7	C01120	ko00600,ko01100
Wcgn012576	335.22	253.22	336.23	C20H32O4	[M-H]-	14-hydroxy-14-(hydroxymethyl)-5,9-dimethyltetracyclo[11.2.1.01,10.04,9]hexadecane-5-carboxylic acid*	Terpenoids	Ditepenoids	-	3	105542	49526.3	68945.8	1.92504e+06	2.60019e+06	1.55615e+06	2.52448e+06	657935	2.37725e+06	1.19718e+06	2.15204e+06	2.48408e+06	87087.5	62447.6	37807.7	3.10222e+06	3.23208e+06	2.58669e+06	818138	1.93237e+06	1.59708e+06	1.98327e+06	2.01673e+06	2.63946e+06	3.30081e+06	3.2512e+06	3.4281e+06	-	-
Wbmn013660	335.22	253.22	336.23	C20H32O4	[M-H]-	3,9-Dihydroxy-13(14)-labden-16,15-olide*	Terpenoids	Ditepenoids	-	3	105542	49526.3	68945.8	1.92504e+06	2.60019e+06	1.55615e+06	2.52448e+06	657935	2.37725e+06	1.19718e+06	2.15204e+06	2.48408e+06	87087.5	62447.6	37807.7	3.10222e+06	3.23208e+06	2.58669e+06	818138	1.93237e+06	1.59708e+06	1.98327e+06	2.01673e+06	2.63946e+06	3.30081e+06	3.2512e+06	3.4281e+06	-	-
mws0248	243.06	110.02	244.07	C9H12N2O6	[M-H]-	Uridine	Nucleotides and derivatives	Nucleotides and derivatives	58-96-8	3	4.08011e+06	4.53907e+06	4.35927e+06	1.30582e+06	1.16875e+06	1.20762e+06	1.10713e+06	1.13767e+06	1.08736e+06	1.4622e+06	1.47359e+06	1.36356e+06	3.02348e+06	3.01315e+06	3.00283e+06	1.47324e+06	1.15007e+06	1.12103e+06	889528	1.05394e+06	1.02683e+06	1.21091e+06	1.16541e+06	1.05326e+06	1.7132e+06	1.80973e+06	1.75822e+06	C00299	ko00240,ko01100,ko01232,ko02010
mws1155	181.07	101.02	182.079	C6H14O6	[M-H]-	D-Mannitol*	Others	Saccharides	69-65-8	1	1.6036e+06	2.83183e+06	2.65082e+06	3.12574e+06	2.9538e+06	2.93549e+06	5.14523e+06	5.41402e+06	5.37844e+06	5.37606e+06	5.17604e+06	5.32305e+06	1.34696e+06	1.44958e+06	1.55219e+06	3.005e+06	2.54746e+06	2.65364e+06	5.10055e+06	5.44067e+06	5.4556e+06	5.32995e+06	5.65813e+06	6.00054e+06	2.61706e+06	2.58521e+06	2.72399e+06	C00392	ko00051,ko01100,ko02010
Rfmb091	295.23	195.14	296.235	C18H32O3	[M-H]-	9S-Hydroxy-10E,12Z-octadecadienoic acid*	Lipids	Free fatty acids	15514-85-9	1	3.99023e+07	4.05227e+07	2.78858e+07	3.53765e+07	3.7136e+07	3.82616e+07	3.73467e+07	3.85652e+07	3.50938e+07	3.65391e+07	3.8097e+07	3.79096e+07	2.56694e+07	2.45426e+07	2.34157e+07	2.55548e+07	2.89511e+07	2.89886e+07	2.34437e+07	2.55368e+07	2.54807e+07	2.50896e+07	2.61376e+07	2.70422e+07	3.21104e+07	3.36253e+07	3.20327e+07	C14767	ko00591
pme0274	132.1	69.07	131.095	C6H13NO2	[M+H]+	6-Aminocaproic acid	Organic acids	Organic acids	60-32-2	2	1.63285e+06	1.32565e+06	1.42985e+06	9570.5	12528.3	17296.8	32167.6	30750.4	27552.1	32234.1	50322.1	47489.4	1.81059e+06	1.70042e+06	1.59025e+06	15043.9	29974.4	21312.1	17826.9	13687.9	18973.2	13420	16685.3	12396.4	896041	864057	848773	C02378	ko01100
pme3083	164.04	120.05	165.043	C8H7NO3	[M-H]-	2-(Formylamino)benzoic acid	Phenolic acids	Phenolic acids	3342-77-6	3	711848	721656	558157	567800	456922	483955	529320	659865	424121	447375	448456	472910	603718	651049	698380	360863	347101	369711	324517	262504	195082	329493	280879	336406	408636	419395	432297	C05653	ko00380,ko01100
pme2362	151.04	107.05	152.047	C8H8O3	[M-H]-	Mandelic acid	Organic acids	Organic acids	90-64-2	3	309159	63350	281029	733993	740377	736313	1.02284e+06	937149	435364	305330	827968	910136	399070	418147	437224	663891	640679	706401	491992	849294	693693	658190	531132	869926	813095	790721	768367	C01984	-
Zmgn000173	149.05	75.01	150.053	C5H10O5	[M-H]-	D-Ribose	Others	Saccharides	50-69-1	1	2.27711e+06	1.2021e+06	1.79153e+06	8.01206e+06	6.99037e+06	7.62621e+06	6.89217e+06	6.74536e+06	7.83037e+06	6.55034e+06	5.95483e+06	6.18564e+06	1.84142e+06	1.63497e+06	1.42851e+06	7.24284e+06	6.58603e+06	6.1916e+06	5.82359e+06	5.61283e+06	5.11895e+06	5.02667e+06	4.46892e+06	4.65793e+06	3.70301e+06	3.59633e+06	3.49799e+06	C00121	ko00030,ko01100,ko02010
mws0520	224.09	136.08	223.084	C11H13NO4	[M+H]+	N-Acetyl-L-tyrosine	Amino acids and derivatives	Amino acids and derivatives	537-55-3	3	185880	133285	95934.5	432845	382267	768740	1.28546e+06	1.28193e+06	1.22548e+06	2.90939e+06	3.05615e+06	5487080	101117	82854.9	64593	450670	379212	296758	1.46509e+06	1.56898e+06	1.42686e+06	2.86961e+06	3.02582e+06	3.09672e+06	1.63236e+06	1.6986e+06	1.72591e+06	-	-
mws0609	344.04	150.04	345.047	C10H12N5O7P	[M-H]-	Guanosine 3',5'-cyclic monophosphate	Nucleotides and derivatives	Nucleotides and derivatives	7665-99-8	3	9	9	9	877857	794250	854036	821656	880432	834295	820342	947315	954643	9	1.65069e+06	3.30137e+06	392981	415502	437304	516951	478022	512233	343727	309232	309183	990051	1.01621e+06	959787	C00942	ko00230,ko01100
pma3649	132.07	86.06	131.058	C5H9NO3	[M+H]+	5-Aminolevulinic Acid*	Alkaloids	Alkaloids	106-60-5	2	2.17296e+06	6.85991e+06	7.43764e+06	139603	177787	94959	123215	125297	135905	199821	215445	219834	7.20222e+06	4.27448e+06	1.34674e+06	152373	116896	120065	147792	183786	127181	95858.5	79297.9	117274	3.19436e+06	3.02257e+06	3.07053e+06	C00430	ko00260,ko00860,ko01100,ko01110,ko01240,ko02010
Zmhn006530	293.12	247.11	294.126	C19H18O3	[M-H]-	4'-Methoxymagnaldehyde B	Lignans and Coumarins	Lignans	-	3	41597.5	50715.8	30158.6	15250.2	15706.7	18388.3	23078.6	21880.1	21900.1	11048	18089.6	15191.8	95780.8	91801.5	87822.2	48411.1	53409	60551.3	45588.9	38879.7	42661.7	24596.8	24497.9	19128.1	43803.2	43371.7	41492.7	-	-
Lmyn006011	677.38	397.13	678.383	C33H58O14	[M-H]-	Gingerglycolipid B	Lipids	Glycerol ester	88168-90-5	2	138475	136589	117032	7571.88	9370.01	9507.85	9892.25	11821.9	12037	9842.39	10933.5	9567.45	126818	130683	134549	19378	16012.7	32347.4	38148.5	11779.4	15864.5	12475.1	14167.2	9447.7	41526.5	43025.6	40660.5	-	-
Wcgp010436	275.2	105.07	274.193	C18H26O2	[M+H]+	3-(Cyclohexen-1-yl)-2-hydroxy-4a,5-dimethyl-2,3,4,5,6,8a-hexahydronaphthalen-1-one	Others	Others	-	3	1.41734e+06	1.57413e+06	830259	1.36273e+06	1.2837e+06	1.32011e+06	908153	1.00816e+06	973666	781942	817677	887707	965404	809602	653799	1.83618e+06	2.119e+06	2.4623e+06	1.06414e+06	1.11155e+06	1.12026e+06	313941	332129	345257	1.32436e+06	1.26797e+06	1.33971e+06	-	-
pmn001702	461.07	285.05	462.08	C21H18O12	[M-H]-	Tetahydroxyflavone-7-O-glucuronide	Flavonoids	Flavones	-	3	247648	215089	266527	140423	158804	150708	130568	156282	121487	126097	139698	164849	297369	326273	355177	216535	143711	185631	145001	175317	149468	157945	171233	156196	181909	173710	172626	-	-
Zmsp001773	268.11	136.07	267.097	C10H13N5O4	[M+H]+	9-Alpha-Ribofuranosyladenine*	Nucleotides and derivatives	Nucleotides and derivatives	-	1	49350.6	47501.5	40435.7	7.86608e+06	8.31513e+06	8.01848e+06	9.40874e+06	1.04346e+07	9.31307e+06	6.84504e+06	6.7091e+06	6.88819e+06	139033	110385	81736.9	1.10881e+07	1.23066e+07	1.32224e+07	1.45155e+07	1.55387e+07	1.48485e+07	1.0819e+07	1.15727e+07	1.12744e+07	9.74638e+06	9.20552e+06	9.55431e+06	-	-
Hmjn003948	487.35	487.35	488.35	C30H48O5	[M-H]-	2,3,6-Trihydroxyurs-12-en-28-oic acid (Madasiatic acid)	Terpenoids	Triterpene	26532-66-1	2	9.37833e+06	8.45115e+06	6.27442e+06	11270843	1.11801e+07	1.05657e+07	1.43767e+07	1.3579e+07	1.35872e+07	1.36563e+07	1.30681e+07	1.30266e+07	9.71133e+06	9.5686e+06	9.42586e+06	1.36207e+07	1.57624e+07	1.64423e+07	1.81145e+07	1.75447e+07	1.69189e+07	1.69768e+07	1.69652e+07	1.64408e+07	1.45986e+07	1.37972e+07	1.40558e+07	-	-
mws0444	152.04	108.05	153.043	C7H7NO3	[M-H]-	3-Aminosalicylic acid	Phenolic acids	Phenolic acids	570-23-0	3	92702.8	56673	22729.9	489343	548530	458317	414699	396360	413316	366241	385776	415349	76034	45339	14643.9	496055	422695	389022	302017	378644	365921	329181	308720	285888	442613	418697	437114	-	-
Zblp001009	272.11	110.06	271.106	C12H17NO6	[M+H]+	3-pyridine-methanol-O-β-D-glucopyranosyl	Alkaloids	Pyridine alkaloids	-	1	3.05262e+07	2.48413e+07	2.41978e+07	3.16115e+06	3.43564e+06	3.55809e+06	2.60576e+06	3.14416e+06	3.59641e+06	4.8192e+06	3.75958e+06	3.56058e+06	1.18489e+06	997550	810207	4.67474e+06	4.18399e+06	4.14903e+06	4.50944e+06	5.12275e+06	5.09816e+06	5.22945e+06	5.08983e+06	3.88873e+06	8.81157e+06	9.18614e+06	8.69262e+06	-	-
pmb0492	584.28	325	583.268	C34H37N3O6	[M+H]+	N',N'',N'''-p-Coumaroyl-cinnamoyl-caffeoyl spermidine	Alkaloids	Phenolamine	-	3	509557	1440590	355189	2.86856e+06	2.99769e+06	2.90295e+06	663099	667730	635619	259650	258116	280473	812711	659985	507259	1.22707e+06	1.36789e+06	1.7082e+06	615249	583155	524673	255448	392680	491008	913346	964257	922706	-	-
Lmhp001732	263.14	70.06	262.132	C14H18N2O3	[M+H]+	L-Prolyl-L-Phenylalanine	Amino acids and derivatives	Amino acids and derivatives	13589-02-1	3	961265	731607	569288	100680	16294	88141.1	114297	155825	134881	410063	289831	261499	358548	284730	210912	60756.1	34336.4	74336.4	103980	120752	108052	114864	204893	206042	253795	243517	257673	-	-
MWSHC2069	253.18	119.09	252.173	C15H24O3	[M+H]+	(2R,5S,8S)-3,4,5,6,7,8-Hexahydro-2,5-dihydroxy-2,5-dimethyl-8-(1-methylethyl)-1(2H)-naphthalenone	Others	Others	953425-61-1	2	133679	134706	79457.8	172897	226403	195259	239837	137630	163050	202599	476682	148084	26002.6	31092	36181.3	208205	158432	219938	198405	188962	195029	181827	192640	147855	215893	217943	206279	-	-
pmb0374	136.06	119.04	135.054	C5H5N5	[M+H]+	2-Aminopurine	Nucleotides and derivatives	Nucleotides and derivatives	452-06-2	1	1.39129e+06	1.91876e+06	912242	2.27178e+07	2.75414e+07	2.43128e+07	2.78895e+07	2.92167e+07	2.87871e+07	2.05233e+07	2.23413e+07	2.3562e+07	1.11669e+06	1.02068e+06	924678	3.82051e+07	4.31251e+07	4.61207e+07	4.52795e+07	5.02953e+07	5.29779e+07	3.49312e+07	3.75564e+07	3.77714e+07	3.15659e+07	3.23932e+07	3.34747e+07	-	-
HJAP005	495.11	333.07	494.106	C22H22O13	[M+H]+	Laricitrin-3-O-glucoside	Flavonoids	Flavonols	39986-90-8	3	228004	253565	107818	70020	46123.9	100040	143410	246486	133400	384981	109734	159246	101916	92989.3	84062.1	124002	86700	103641	129046	153976	111170	185125	461819	270503	141502	147590	149848	-	-
Wafn011571	295.23	195.14	296.235	C18H32O3	[M-H]-	alpha-Hydroxylinoleic acid*	Lipids	Free fatty acids	57818-44-7	1	3.99979e+07	3.79352e+07	2.67467e+07	3.47735e+07	3.5653e+07	3.70616e+07	3.48839e+07	3.5436e+07	3.25991e+07	3.65276e+07	3.58302e+07	3.66125e+07	2.45352e+07	2.35435e+07	2.25518e+07	2.46275e+07	2.90202e+07	2.83508e+07	2.56566e+07	2.38788e+07	2.41475e+07	2.36993e+07	2.39769e+07	2.46066e+07	3.30251e+07	3.15986e+07	3.12414e+07	-	-
Hmcn000773	507.17	179.05	508.179	C21H32O14	[M-H]-	6'-O-Glucosylaucubin	Terpenoids	Sesquiterpenoids	-	3	9	9	9	6322.74	15517.7	7799.26	10261.9	3621.81	6301.8	11980.7	17826.4	2232.12	9	9	9	16950.6	18450.5	5572.78	20952.5	2717.36	8772.78	11429.7	5578.62	3272.27	15841.6	16840.2	16349	-	-
mws1346	162.08	98.06	161.069	C6H11NO4	[M+H]+	DL-2-Aminoadipic acid	Alkaloids	Alkaloids	542-32-5	3	122464	86001.2	640831	409340	825459	409356	756931	717392	777909	769288	790982	816038	725824	809752	893680	731375	744594	341102	593140	716873	656398	521389	635018	645083	745770	705652	709459	C00956	ko00300,ko00310,ko01100,ko01110,ko01210,ko01230
MWSmce698	149.1	65.04	148.089	C10H12O	[M+H]+	2',4'-Dimethylacetophenone	Others	Ketone compounds	89-74-7	3	2.0626e+06	4.62184e+06	1.39234e+06	2.01696e+06	1.45767e+06	1.27037e+06	1.77713e+06	1.77386e+06	1.68282e+06	1.495e+06	1.63148e+06	1.51318e+06	2.19875e+06	1.99192e+06	1.78509e+06	2.18998e+06	995230	1.9891e+06	949305	1.80368e+06	1.70865e+06	843860	1.69812e+06	1.01397e+06	2.12823e+06	2.08567e+06	2.00286e+06	-	-
Zmhn001703	331.07	169.02	332.074	C13H16O10	[M-H]-	5-O-Galloyl-D-hamamelose*	Phenolic acids	Phenolic acids	-	2	9.10973e+06	4.16575e+07	4.81181e+07	753814	462076	1.05748e+06	873938	27014.9	851300	697652	612317	882793	1.55941e+08	2.07753e+08	2.59566e+08	2.62554e+07	2.92628e+07	2.7555e+07	1.72576e+07	1.92993e+07	1.85179e+07	1.14733e+07	1.28905e+07	1.08405e+07	2.19566e+07	2.06744e+07	2.15821e+07	-	-
Lhmp122225	253.22	81.07	252.209	C16H28O2	[M+H]+	dalodorin B	Terpenoids	Sesquiterpenoids	-	3	97858.4	15933.6	15890.4	63762.8	88037.4	89916	64281.8	70826.8	58134.6	87498.6	102145	194857	810832	684642	558452	5.5955e+06	6.00757e+06	6.33109e+06	6.14698e+06	5.88164e+06	6.02208e+06	4.32965e+06	4.91694e+06	5.0036e+06	2.46555e+06	2.62085e+06	2.52522e+06	-	-
Lmgn007652	329.23	211.13	330.241	C18H34O5	[M-H]-	Tianshic acid	Organic acids	Organic acids	-	1	2.37765e+06	2.25434e+06	1.59001e+06	1.38561e+07	9.90545e+06	1.43902e+07	1.57311e+07	1.16298e+07	1.51296e+07	1.67024e+07	1.69414e+07	1.70156e+07	4.33601e+06	4.38393e+06	4.43186e+06	1.31627e+07	1.4118e+07	1.41299e+07	1.58694e+07	1.55466e+07	1.4965e+07	1.91399e+07	1.95748e+07	1.99719e+07	1.49418e+07	1.48158e+07	1.56821e+07	-	-
pmp001220	353.1	335.09	352.095	C20H16O6	[M+H]+	Bavacumestan A	Lignans and Coumarins	Coumarins	-	3	202272	240303	159688	3.2093e+06	3.10431e+06	3.29412e+06	3.02208e+06	3.28255e+06	3.47956e+06	3.11979e+06	3.34661e+06	3.27496e+06	125696	129996	134297	607383	1.9311e+06	1.80921e+06	1.68676e+06	353843	1.80733e+06	2.15715e+06	2.04875e+06	2.15704e+06	2.18344e+06	2.12161e+06	2.25685e+06	-	-
mws0668	283.07	151.03	284.076	C10H12N4O6	[M-H]-	Xanthosine	Nucleotides and derivatives	Nucleotides and derivatives	146-80-5	1	1.88419e+06	1.75866e+06	1.7143e+06	5.87738e+06	5.53865e+06	6.14256e+06	5.66116e+06	5.96435e+06	5.82842e+06	6.95589e+06	6.36502e+06	6.47743e+06	4.71489e+06	4.97335e+06	5.23182e+06	5.65124e+06	6.0447e+06	6.44261e+06	5.21855e+06	5.2452e+06	5.56733e+06	5.73548e+06	5.7358e+06	6.26617e+06	7.43485e+06	7.76962e+06	7.32211e+06	C01762	ko00230,ko00232,ko01100,ko01110,ko01232,ko02010
Wbsn001677	309.12	237.06	310.126	C12H22O9	[M-H]-	Rhamnosylfucose	Terpenoids	Terpene	-	3	3.00592e+07	3.08146e+07	2.26204e+07	1.28553e+07	1.28445e+07	1.36279e+07	1.08967e+07	1.13565e+07	1.09204e+07	1.32221e+07	1.14997e+07	1.21578e+07	2.40317e+07	2.37424e+07	2.34531e+07	8.67381e+06	9.02033e+06	1.03262e+07	7.16024e+06	7.65221e+06	8.15788e+06	8.04001e+06	9.14306e+06	8.45115e+06	1.38599e+07	1.46414e+07	1.38958e+07	-	-
MWS1875	143.05	115.05	144.058	C10H8O	[M-H]-	2-Naphthol*	Phenolic acids	Phenolic acids	135-19-3	3	75902.5	48550.3	51450.6	102768	79943.4	106332	63113.2	52535.1	81510.7	83545.6	98160.8	65764.4	63449	59921.5	56394.1	73930.8	78206.9	80859.8	90617.3	97224.9	99602.1	91197.3	87756.9	100975	84007.3	84851.9	89058.6	C11713	-
MWS5231	243.16	181.16	244.167	C13H24O4	[M-H]-	Tridecanedioic acid	Lipids	Free fatty acids	505-52-2	1	4.4329e+06	4.56907e+06	4.4018e+06	5.04224e+06	4.71792e+06	4.60924e+06	5.1265e+06	4.80103e+06	4.82523e+06	5.15722e+06	4.90682e+06	5.25094e+06	4.65319e+06	4.62825e+06	4.60331e+06	4.71976e+06	4.46104e+06	4.61407e+06	4.59606e+06	4.53929e+06	4.27408e+06	4.48306e+06	4.26059e+06	4.71905e+06	4.85717e+06	4.98776e+06	4.68371e+06	-	-
Zmyn005252	285.24	239.24	286.251	C17H34O3	[M-H]-	3-Hydroxy-palmitic acid methyl ester	Lipids	Free fatty acids	51883-36-4	1	46491.6	45291.3	24542	1.24549e+06	1.33745e+06	1.45929e+06	962097	921828	969838	591425	549598	692452	37732.5	38469.8	39207.2	1.26971e+06	1.06425e+06	885104	1.63189e+06	1.68993e+06	2.02642e+06	1.17274e+06	897820	1.0338e+06	462289	450484	479578	C11849	-
pmb0758	491.15	329	490.147	C24H26O11	[M+H]+	Anisic acid-O-feruloyl glucoside	Phenolic acids	Phenolic acids	-	3	2.46059e+06	1.25586e+06	1.84151e+06	2.68362e+06	2.42176e+06	3.10332e+06	2.44827e+06	2.12873e+06	1.8789e+06	1.73464e+06	2.34553e+06	2.12292e+06	1.03015e+06	929575	829004	4.13634e+06	4.49127e+06	4.48136e+06	8.15559e+06	6.94656e+06	6.43327e+06	1.1364e+07	11001003	1.08698e+07	7.30067e+06	7.66735e+06	7.23315e+06	-	-
pme3096	118.01	74.02	119.022	C3H5NO4	[M-H]-	Aminomalonic acid	Organic acids	Organic acids	1068-84-4	3	15179	738362	265265	4.02886e+06	4.24169e+06	5.81731e+06	4.29731e+06	3.48795e+06	3.24275e+06	4.07614e+06	6.36063e+06	4.24607e+06	98662.7	227685	356708	5.51417e+06	4.12122e+06	5.59091e+06	6.76825e+06	4.45105e+06	4.90093e+06	7.13487e+06	7.83969e+06	7.27051e+06	6.00461e+06	5.74764e+06	6.11513e+06	C00872	-
Lmfn001584	497.09	169.01	498.101	C21H22O14	[M-H]-	Methyl 4,6-di-O-galloyl-D-glucoside	Phenolic acids	Phenolic acids	-	3	5295.29	12547.5	8216.81	6176.07	11473.1	6274.15	23119.8	12480.2	15266.6	15005	16869.1	6257.8	37140.3	37538	37935.7	64156	35010	52200.6	96898.3	76636.6	62072.9	9	9	9	44878	43663.3	46510.2	-	-
ZbWp001556	204.13	158.12	203.127	C8H17N3O3	[M+H]+	5-guanidino-2-(2-hydroxyethyl)pentanoic acid	Others	Others	-	2	82698.7	109977	53957.2	585612	473167	452204	1.30017e+06	1.27781e+06	1.31091e+06	2.36014e+06	1.98444e+06	2.35601e+06	126536	78822	31107.6	522411	430192	497195	1.07012e+06	1.26728e+06	1.29346e+06	2.01637e+06	2.04239e+06	1.9175e+06	1.17556e+06	1.12602e+06	1.19868e+06	-	-
Wcfn005812	361.16	165.06	362.173	C20H26O6	[M-H]-	Flaxseeds Extract*	Others	Others	3688-23-1	3	72567.4	82265.8	75252.7	3.2853e+06	3.97355e+06	4.04146e+06	4.06728e+06	4.53093e+06	4.75508e+06	4.26031e+06	4.38899e+06	4.66621e+06	34242.2	42847.3	51452.3	2.0316e+06	2.33252e+06	3.02834e+06	3.30595e+06	2.64183e+06	2.93985e+06	2.57119e+06	3.49084e+06	3.16215e+06	2.74247e+06	2.59134e+06	2.59903e+06	-	-
MWSslk132	285.21	223.21	286.214	C16H30O4	[M-H]-	Hexadecanedioic acid	Lipids	Free fatty acids	505-54-4	1	285518	314232	270523	620048	585295	637171	542081	594159	539677	597994	635846	630293	1.89752e+06	1.95494e+06	2.01236e+06	2.12622e+06	2.50695e+06	2.37658e+06	1.54964e+06	1.54292e+06	1.48299e+06	1.4773e+06	1.42144e+06	1.39621e+06	1.23525e+06	1.2326e+06	1.16628e+06	C19615	ko00073,ko01100
NK10264324	127.04	81.03	126.032	C6H6O3	[M+H]+	Phloroglucinol; 1,3,5-Benzenetriol	Phenolic acids	Phenolic acids	108-73-6	3	2.18473e+06	1.37817e+06	1.71599e+06	1.93228e+06	2.04131e+06	2.0873e+06	1.05154e+06	1.27955e+06	1.29693e+06	1.284e+06	1.21255e+06	1.36754e+06	1.26451e+06	1.26772e+06	1.27092e+06	1.94485e+06	1.82654e+06	1.99072e+06	1.12253e+06	1.5004e+06	1.70568e+06	1.24956e+06	1.53667e+06	1.04779e+06	1.67634e+06	1.57145e+06	1.62611e+06	C02183	ko01100
mws1584	515.12	191.03	516.127	C25H24O12	[M-H]-	1,3-O-Dicaffeoylquinic Acid (Cynarin)	Phenolic acids	Phenolic acids	30964-13-7	2	1.68569e+06	1.87678e+06	1.1708e+06	666030	787217	619037	595370	545218	510848	526434	489717	532459	2571345	1.84692e+06	1.1225e+06	544674	500775	422048	1.09425e+06	543805	477289	481031	449725	469252	739566	788314	772486	C10445	-
Lcsn006335	243.2	197.19	244.204	C14H28O3	[M-H]-	2-Hydroxymyristic acid	Organic acids	Organic acids	2507-55-3	2	283035	264257	230792	1.63435e+06	1.68709e+06	1.85006e+06	1.19703e+06	1.2895e+06	1.00526e+06	688806	691531	689917	228335	228630	228925	1.57746e+06	1.77439e+06	1.80553e+06	1.99935e+06	1.92766e+06	1.89649e+06	852802	879788	802014	1.07078e+06	1.00354e+06	1.03411e+06	-	-
Zmgn002106	206.08	58.03	207.089	C11H13NO3	[M-H]-	N-Acetyl-L-phenylalanine	Amino acids and derivatives	Amino acids and derivatives	2018-61-3	1	1.93224e+06	2.1911e+06	1.32074e+06	2.01784e+06	2.31211e+06	2.61366e+06	1.77126e+06	2.34068e+06	2.17985e+06	1.69767e+06	1.79594e+06	2.22584e+06	1.16995e+06	1.26362e+06	1.3573e+06	1.07393e+06	1.52055e+06	1.36733e+06	1.51747e+06	1.01996e+06	1.13764e+06	1.10269e+06	1.36286e+06	1.17887e+06	1.70772e+06	1.81695e+06	1.79661e+06	C03519	ko00360,ko01100
Wayn002279	219.05	111.01	220.058	C8H12O7	[M-H]-	Dihomocitric acid	Organic acids	Organic acids	-	2	3625.45	6670	2561.46	7.49976e+06	7.61737e+06	7.13911e+06	1.19376e+07	1.30288e+07	1.32538e+07	1.68942e+07	1.7172e+07	1.60987e+07	2517.08	2304.51	2091.95	6.27068e+06	7.11241e+06	9.13687e+06	1.28389e+07	1.27605e+07	1.28518e+07	1.6315e+07	1.75493e+07	1.71857e+07	1.25133e+07	1.20168e+07	1.28314e+07	-	-
Sayp006468	357.13	307.1	356.126	C20H20O6	[M+H]+	Acutissimalignan B*	Lignans and Coumarins	Lignans	-	3	249103	217212	147502	872343	905852	1.0241e+06	1.01418e+06	1.13456e+06	1.03314e+06	1.17031e+06	1.27279e+06	1.35241e+06	64510.8	53946.4	43382	781857	859024	935493	970962	903067	1.02126e+06	1.16079e+06	1.23388e+06	1.1367e+06	792756	825084	846791	-	-
mws0051	285.08	242.05	284.068	C16H12O5	[M+H]+	Acacetin	Flavonoids	Flavones	480-44-4	2	2543.91	12118.3	1901.5	350098	368371	408842	417014	356006	473120	827288	860110	915901	7352.98	7351.34	7349.71	871607	1.1648e+06	1.06382e+06	1.46368e+06	1.36289e+06	1.17644e+06	5.87887e+06	4.78749e+06	5.36465e+06	734481	767585	784432	C01470	ko00944
mws1189	193.04	72.99	194.043	C6H10O7	[M-H]-	D-Galacturonic acid*	Others	Saccharides	685-73-4	1	67898	89066.5	90893.2	3.01944e+06	590068	3.07601e+06	4.09425e+06	4.58188e+06	1.2433e+06	5.08003e+06	1.11522e+06	4.58824e+06	77040.8	80561.6	84082.4	3.12886e+06	3.38842e+06	3.30054e+06	7574660	4.78836e+06	5.41399e+06	1.06447e+06	9792375	5.03404e+06	5.78715e+06	5.83365e+06	5.48282e+06	C00333	ko00040,ko00053,ko00520,ko01100,ko01240,ko01250,ko02010
Wasn006585	447.22	315.18	448.231	C21H36O10	[M-H]-	Geranyl 3-O-xylopyranosyl-glucopyranoside*	Others	Others	-	1	1.32539e+06	1.06927e+06	143246	1.08635e+06	1.32654e+06	1.46655e+06	992283	1.36259e+06	1.16006e+06	1.19508e+06	1.14653e+06	1.24048e+06	9	9	9	9	9	9	32534	56191.8	20922.1	9	9	9	708654	728743	757352	-	-
NK10251888	203.15	70.07	202.143	C8H18N4O2	[M+H]+	NG,NG-Dimethyl-L-arginine*	Amino acids and derivatives	Amino acids and derivatives	30315-93-6	3	1.04241e+06	1.07029e+06	871716	1.86377e+06	1.8962e+06	1.38852e+06	2.34891e+06	2.22457e+06	2.07953e+06	2.85906e+06	2.71412e+06	3.34507e+06	629414	627548	625682	1.59656e+06	2.15716e+06	1.89455e+06	2.36679e+06	2.03553e+06	2.33964e+06	2.53848e+06	2.75073e+06	2.83634e+06	1.94043e+06	1.91743e+06	2.04123e+06	C03626	-
Lmmn001294	331.1	153.02	332.111	C14H20O9	[M-H]-	Koaburaside*	Phenolic acids	Phenolic acids	41653-73-0	1	5.46374e+06	6.10643e+06	4.33771e+06	2.77554e+06	2.96589e+06	3.22413e+06	2.8555e+06	2.73328e+06	3.48617e+06	2.59758e+06	2.61589e+06	2.67531e+06	3.72098e+06	3.88315e+06	4.04533e+06	2.61391e+06	3.13305e+06	3.04865e+06	2.59483e+06	2.51192e+06	2.60386e+06	2.3267e+06	2.20673e+06	2.29638e+06	3.34978e+06	3.13541e+06	3.21238e+06	-	-
Wcqn007564	503.34	485.33	504.345	C30H48O6	[M-H]-	1beta,2alpha,3beta,23-tetrahydroxyurs-12-en-28-ursolic acid*	Terpenoids	Triterpene	-	3	85895.2	152664	60523.7	213367	208454	224080	223789	234209	242441	235458	270859	262800	294644	279101	263559	75336	455667	511336	328290	532757	85374.5	523398	516827	550972	338305	342387	360381	-	-
Lmgn010741	485.33	455.32	486.334	C30H46O5	[M-H]-	2α,3α,23-Trihydroxyurs-12,20(30)-dien-28-oic acid*	Terpenoids	Triterpene	143839-01-4	3	132228	121113	89154.8	175852	192118	182208	230950	227042	234457	258749	268763	263339	186066	190018	193971	224485	240209	220145	263050	247235	250970	259658	267986	281799	255161	261151	244208	-	-
mws2523	421.08	241.01	422.082	C12H23O14P	[M-H]-	Trehalose 6-phosphate	Others	Saccharides	4484-88-2	3	982613	955597	837019	263781	227787	280868	636991	343480	587775	609629	563383	686354	1.01606e+06	894941	773821	297842	1.02802e+06	298046	635090	759917	659481	548026	503897	607308	338246	361459	354497	C00689	ko00500,ko01100,ko01110
pmn001525	477.14	169	478.147	C23H26O11	[M-H]-	3,5-Digalloylshikimic acid	Phenolic acids	Phenolic acids	95753-52-9	2	16675	12124.8	16675	39676.8	50915.1	43087.5	41401.3	38020.3	35561.8	38836.1	37964.4	51680	295730	292345	288960	245501	446939	392210	443629	432266	489634	318169	386528	306454	190356	201700	202281	-	-
Wcdp005264	246.24	88.08	245.236	C14H31NO2	[M+H]+	Tetradecasphinganine*	Others	Others	-	3	4.67086e+07	6.68508e+07	2.97847e+07	3.12624e+07	3.68105e+07	2.70795e+07	2.12887e+07	1.89593e+07	2.06954e+07	2.11786e+07	1.90366e+07	1.83442e+07	1.63624e+07	1.31611e+07	9.95985e+06	2.78723e+07	2.73991e+07	3.04422e+07	1.80714e+07	2.03578e+07	2.11966e+07	1.80427e+07	2.2267e+07	2.25673e+07	2.63648e+07	2.81638e+07	2.69177e+07	-	-
mws4176	237.12	120.09	236.116	C12H16N2O3	[M+H]+	L-Alanyl-L-Phenylalanine	Amino acids and derivatives	Amino acids and derivatives	3061-90-3	3	2.33137e+06	2.12131e+06	1.25893e+06	98283.8	130869	114876	152237	133850	126948	191219	186673	62492	390464	319695	248927	64574.1	102201	101518	38345	109713	69644.8	93214.5	190672	63680.9	392852	387737	368108	-	-
Lmhp009187	440.28	299.26	439.27	C20H42NO7P	[M+H]+	LysoPE 15:0*	Lipids	LPE	-	3	527996	712108	322506	162568	200198	238101	135378	128036	154667	144424	138712	168468	320423	266380	212337	516428	311716	268912	189277	226155	248932	217168	134321	148249	294606	295240	312725	-	-
Hmhn003518	355.1	175.04	356.111	C16H20O9	[M-H]-	4-O-β-D-glucopyranosylferulic acid*	Phenolic acids	Phenolic acids	-	2	264014	342022	203630	283104	294738	331290	155404	173214	123712	91029.6	97292.1	105361	201970	241659	281347	201806	270855	320764	156424	23340	180663	132793	149408	166345	239566	240641	226189	-	-
Lmsn003318	355.1	175.04	356.111	C16H20O9	[M-H]-	1-O-Feruloyl-β-D-glucose*	Phenolic acids	Phenolic acids	7196-71-6	2	264014	342022	203630	283104	294738	331290	155404	173214	123712	91029.6	97292.1	105361	201970	241659	281347	201806	270855	320764	156424	23340	180663	132793	149408	166345	239566	240641	226189	C17759	-
Lmhp001670	231.17	72.08	230.163	C11H22N2O3	[M+H]+	L-Valyl-L-Leucine	Amino acids and derivatives	Amino acids and derivatives	3989-97-7	3	6.13242e+06	5.68137e+06	3.67365e+06	204346	205956	202532	220360	152999	221349	186195	93760.9	125689	1.07942e+06	884983	690546	152695	192139	187674	167646	129308	159794	95719	105630	138527	939371	945510	887956	-	-
Lmyp003951	227.09	181.09	226.084	C11H14O5	[M+H]+	3-Hydroxy-1-(4-hydroxy-3,5-dimethoxyphenyl)propan-1-one	Others	Ketone compounds	-	2	5.6961e+06	7.34648e+06	3.54227e+06	3.9508e+07	4.92958e+07	6.27398e+07	4.34389e+07	4.71621e+07	4.85385e+07	4.57073e+07	4.11226e+07	4.40465e+07	4343600	2.93585e+06	1.52811e+06	4.13911e+07	4.67766e+07	3.95278e+07	2.71678e+07	2.95402e+07	2.98219e+07	2.79393e+07	2.66377e+07	2.80045e+07	48919935	4.67399e+07	4.57717e+07	-	-
Lmmn004032	163.11	148.06	164.12	C11H16O	[M-H]-	Cis-Jasmone	Others	Ketone compounds	488-10-8	2	245485	279861	213338	164947	227350	293944	177506	125081	151841	98723.7	82397.9	88159.2	322197	312370	302543	273284	318347	273642	182119	197499	143252	132031	107257	25005	202947	200834	214121	C08490	-
Lmhp001461	229.15	70.07	228.147	C11H20N2O3	[M+H]+	L-Prolyl-L-Leucine	Amino acids and derivatives	Amino acids and derivatives	52899-07-7	1	1.73486e+07	1.7406e+07	1.00686e+07	976668	1.03873e+06	942541	658410	277614	714005	554807	463528	315355	3.06238e+06	2.53008e+06	1.99777e+06	654276	762432	814309	604225	576745	690222	348135	504807	445033	3.14494e+06	2.96881e+06	2.95734e+06	-	-
Lcsn002137	261.01	181.05	262.015	C9H10O7S	[M-H]-	Homovanillic acid sulfate	Organic acids	Organic acids	38339-06-9	1	1.63199e+07	16783600	1.2285e+07	2.70092e+07	2.78579e+07	3.01446e+07	2.65225e+07	2.52614e+07	2.56559e+07	2.38019e+07	2.37638e+07	2.42801e+07	1.38435e+07	1.35696e+07	1.32956e+07	2.10382e+07	2.44198e+07	2.30265e+07	2.19245e+07	2.02148e+07	2.32015e+07	2.42642e+07	2.58165e+07	2.44814e+07	2.34872e+07	2.45734e+07	2.29504e+07	-	-
Wasn003258	293.12	131.07	294.132	C12H22O8	[M-H]-	Glucosyl 2-Hydroxy-4-Methylpentanoic Acid	Organic acids	Organic acids	-	1	1.09369e+07	1.16828e+07	7.14e+06	1.19186e+07	1.16762e+07	1.22789e+07	1.3042e+07	1.10573e+07	1.26125e+07	1.11205e+07	1.31644e+07	1.25891e+07	9.15719e+06	9.39908e+06	9.64097e+06	9.0182e+06	1.02467e+07	1.11701e+07	8.7617e+06	1.04762e+07	9.88192e+06	1.0369e+07	9.1376e+06	1.0582e+07	1.19064e+07	1.21623e+07	1.13514e+07	-	-
pmb2826	147.03	87.01	148.037	C5H8O5	[M-H]-	L-Citramalic acid	Organic acids	Organic acids	6236-09-5	1	3.96358e+06	3.17854e+06	6.82811e+06	5.17825e+06	4.87502e+06	5.54509e+06	2.83585e+06	4.79468e+06	3.10917e+06	4.58537e+06	4.18947e+06	4.48559e+06	3.50947e+06	3.11768e+06	2.72588e+06	2.92206e+06	3.67453e+06	3.33787e+06	4.55959e+06	4.09673e+06	4.16437e+06	4.08506e+06	2.36898e+06	3.08988e+06	5.03778e+06	4.95762e+06	4.70735e+06	C02614	ko00660,ko01100
Zbbn005905	339.12	309.08	340.131	C20H20O5	[M-H]-	(2S)-Abyssinone II*	Flavonoids	Flavanones	-	1	793489	884835	617671	7.63878e+06	7.81269e+06	7.10331e+06	8.23518e+06	7.64748e+06	8.42432e+06	7.7491e+06	7.34429e+06	8.29698e+06	568037	563997	559957	6.17751e+06	6.97688e+06	5.65095e+06	6.27618e+06	6.63891e+06	6.37463e+06	5.76612e+06	7.03358e+06	6.38231e+06	5.89454e+06	5.79133e+06	6.19541e+06	-	-
mws1164	179.06	59.01	180.063	C6H12O6	[M-H]-	D-Fructose*	Others	Saccharides	57-48-7	1	1.17113e+07	9.6418e+06	42226265	1.19797e+07	1.15469e+07	1.19842e+07	4.82933e+06	4.67131e+06	5.02148e+06	4.88974e+06	4.5924e+06	4.6995e+06	1.05886e+07	1.0368e+07	1.01475e+07	1.21664e+07	1.08825e+07	1.11315e+07	4.20984e+06	4.06575e+06	3.76437e+06	4.33783e+06	4.20048e+06	3.96281e+06	7.60763e+06	7.82515e+06	7.29283e+06	C05003	-
mws4170	179.06	59.01	180.063	C6H12O6	[M-H]-	D-Glucose*	Others	Saccharides	50-99-7	1	1.17113e+07	9.6418e+06	42226265	1.19797e+07	1.15469e+07	1.19842e+07	4.82933e+06	4.67131e+06	5.02148e+06	4.88974e+06	4.5924e+06	4.6995e+06	1.05886e+07	1.0368e+07	1.01475e+07	1.21664e+07	1.08825e+07	1.11315e+07	4.20984e+06	4.06575e+06	3.76437e+06	4.33783e+06	4.20048e+06	3.96281e+06	7.60763e+06	7.82515e+06	7.29283e+06	C00031	ko00010,ko00030,ko00052,ko00500,ko00520,ko00524,ko00901,ko01100,ko01110,ko02010
Lmxn008846	197.12	153.13	198.126	C11H18O3	[M-H]-	Hydroxydihydrobovolide*	Others	Lactones	6067-11-4	1	44217.2	47994.9	35652.6	65774.6	75477.5	72984.7	144540	127613	127683	114534	123931	114698	23733.5	24899.8	26066.1	24034.1	26633.3	29143.4	40261.7	36827.9	41004.2	23687.7	31043	28427.2	62851.9	66728.8	62710.3	-	-
Wcgn012724	281.17	199.17	282.183	C16H26O4	[M-H]-	6-Hydroxyphomodiol	Others	Others	-	1	68506	85964.2	57720	860305	819436	852566	824268	799434	814734	745963	777686	794617	71375.3	69010.5	66645.6	1.05675e+06	1.01795e+06	985161	966653	1.01303e+06	985078	916823	946716	1.03208e+06	826521	790169	848073	-	-
Hmsp000364	144.1	98.09	143.095	C7H13NO2	[M+H]+	L-Cyclopentylglycine	Amino acids and derivatives	Amino acids and derivatives	2521-84-8	3	387553	344998	1.61272e+06	1.34311e+06	1.31959e+06	1.4994e+06	2.31338e+06	2.76416e+06	1.64915e+06	2.17647e+06	2.31003e+06	2.42188e+06	1.42291e+06	1.39286e+06	1.3628e+06	1.24456e+06	1.28396e+06	1.56514e+06	2.34675e+06	1.70024e+06	1.88491e+06	1.4616e+06	1.81761e+06	1.49314e+06	1.12084e+06	1.06616e+06	1.04622e+06	-	-
MWSmce490	167.04	123.05	168.042	C8H8O4	[M-H]-	2',4',6'-Trihydroxyacetophenone	Phenolic acids	Phenolic acids	480-66-0	1	68031.5	146578	40311.9	3962725	4532690	4961650	1.30083e+06	1.51889e+06	1.39827e+06	1.68224e+06	1.35525e+06	1.68238e+06	107697	163101	218505	4623890	6005740	2.61546e+06	1.25834e+06	1.49042e+06	1.39664e+06	1.60599e+06	1.77058e+06	2931540	1.48325e+06	1.58976e+06	1.56388e+06	C21895	-
MWS201465	295.13	120.08	294.122	C14H18N2O5	[M+H]+	Glu-Phe	Amino acids and derivatives	Amino acids and derivatives	20556-22-3	2	1.38219e+07	1.10876e+07	7.96948e+06	54644	85310.3	50828.1	690589	738551	809238	1.12442e+06	1.12983e+06	1.17661e+06	2.70005e+06	2.25773e+06	1.8154e+06	88163.8	81647.6	91880.4	677068	678361	607228	1.11248e+06	1.20331e+06	1.34437e+06	1.98867e+06	2.07655e+06	2.13718e+06	-	-
Zajp007311	373.13	343.08	372.121	C20H20O7	[M+H]+	3',4',5',5,7-Pentamethoxyflavone*	Flavonoids	Flavones	53350-26-8	2	1.22601e+06	1.26386e+06	648987	1.92068e+06	2.03013e+06	1.92068e+06	2.15784e+06	2.21468e+06	2292290	1.95563e+06	2.04141e+06	2.19265e+06	140526	129868	119210	498141	461107	525903	551790	498737	511712	466386	489000	497752	1.21788e+06	1.26349e+06	1.17544e+06	-	-
Lcyp000689	611.16	287.06	611.161	C27H31O16+	[M]+	Cyanidin-3-O-gentiobioside	Flavonoids	Anthocyanidins	47845-44-3	2	13340	13615.4	2491.82	6579.29	5005	1670	532.56	5005	958.1	9	5005	3340	4.82112e+07	4.4093e+07	3.99747e+07	4.87612e+07	5.03797e+07	5.34343e+07	2.80569e+07	2.46381e+07	3.08041e+07	1.90121e+07	1.92595e+07	2.1534e+07	3.0054e+07	2.82123e+07	2.82782e+07	-	-
Wccp001353	258.14	84.08	257.142	C16H19NO2	[M+H]+	(1S,12S,14R)-4-methyl-11-oxa-4-azatetracyclo[8.6.1.01,12.06,17]heptadeca-6(17),7,9,15-tetraen-14-ol	Alkaloids	Alkaloids	-	1	3.07796e+07	3.25403e+07	2.15095e+07	3.25114e+07	3.19703e+07	3.26214e+07	1.68071e+07	1.66643e+07	1.74761e+07	1.53767e+07	1.56749e+07	1.78999e+07	1.73821e+07	1.46388e+07	1.18954e+07	2.87842e+07	3.64276e+07	3.26114e+07	1.61657e+07	1.58883e+07	1.74713e+07	2.13677e+06	1.4958e+07	1.63548e+07	2.42517e+07	2.3206e+07	2.25751e+07	-	-
Lmcp003402	479.12	317.06	478.111	C22H22O12	[M+H]+	Tamarixetin-3-O-glucoside (Tamarixin)*	Flavonoids	Flavonols	27542-39-8	2	3.61405e+06	3.45238e+06	2.3937e+06	259072	233100	183455	646985	506313	220175	287747	191800	225185	1880675	1573980	1267285	145080	223515	294324	468686	291970	162050	246885	193471	271293	761025	806366	754867	-	-
Wagp009079	403.14	373.09	402.132	C21H22O8	[M+H]+	3,5,6,7,8,4'-Hexamethoxyflavone	Flavonoids	Flavones	34170-18-8	1	1.00119e+06	989354	553806	1.65447e+06	1.72353e+06	1.77148e+06	1.69503e+06	1.7873e+06	1.78273e+06	1.61069e+06	1.62966e+06	1.61547e+06	169351	149352	129352	381548	514974	569336	650927	579215	582055	489554	521117	460289	1.1093e+06	1.0707e+06	1.03137e+06	-	-
Zahp013728	338.34	338.34	337.334	C22H43NO	[M+H]+	octadecanoic acid pyrrolidide	Alkaloids	Alkaloids	33707-76-5	1	403270	324349	700874	2.67167e+06	2.16805e+06	2.53415e+06	1.97733e+06	2.27537e+06	3.33997e+06	3.78943e+06	4.6755e+06	3.19485e+06	1.73055e+06	1.77699e+06	1.82343e+06	4.81214e+06	5.93347e+06	3.59114e+06	2.73117e+06	5.12459e+06	3.77123e+06	4.33775e+06	3.45561e+06	3.20841e+06	3.0981e+06	2.97342e+06	2.88164e+06	-	-
Wchn001161	481.07	301	482.07	C20H18O14	[M-H]-	2,3-O-(S)-hexahydroxydiphenoyl-D-glucose*	Phenolic acids	Phenolic acids	-	1	81380.4	170149	323860	9804.31	8135.94	9562.39	4630.47	3286.72	1302.6	5683.9	5056.67	5005	5.1577e+07	5.2391e+07	5.32051e+07	1.69105e+07	1.69396e+07	1.94181e+07	2.02669e+07	1.96333e+07	2.28957e+07	2.38587e+07	2.36731e+07	2.33207e+07	1.55223e+07	1.59519e+07	1.66809e+07	-	-
Lmsn000842	481.06	301	482.07	C20H18O14	[M-H]-	4,6-(S)-Hexahydroxydiphenoyl-β-D-glucose*	Phenolic acids	Phenolic acids	36378-48-0	1	86004.7	139422	131064	19365.9	10956.2	8135.94	6670	4269.55	1951.95	8868.07	2828.08	3761.09	5.36691e+07	5.19684e+07	5.02677e+07	1.97941e+07	1.93352e+07	2.16098e+07	2.03785e+07	2.1537e+07	2.35945e+07	2.51846e+07	2.51042e+07	2.57686e+07	1.52972e+07	1.62163e+07	1.63932e+07	-	-
Zmgn001039	266.09	134.05	267.078	C9H17NO6S	[M-H]-	S-Ribosyl-L-homocysteine	Amino acids and derivatives	Amino acids and derivatives	-	3	28169.1	29558	7837.65	379270	391000	409766	567276	320440	450117	392042	322364	387833	58215.7	37493.8	16771.8	565021	542752	615976	858408	834223	894893	637495	259798	609871	478524	515170	497596	C03539	ko00270,ko01100,ko01230
pmn001642	503.08	459.1	504.09	C23H20O13	[M-H]-	Kaempferol-3-O-(2''-O-acetyl)glucuronide	Flavonoids	Flavonols	-	3	184400	208400	142704	265070	249732	233590	346858	130065	299133	392304	373150	332777	218836	223640	228444	253462	336474	288204	291213	366219	285155	352120	346718	238909	302171	283683	283386	-	-
MWS2067	169.07	141.07	170.073	C12H10O	[M-H]-	2-Phenylphenol	Phenolic acids	Phenolic acids	90-43-7	3	3376.72	7523.44	9401.11	5634.87	3306.29	6288.85	14974.2	5563.79	2522.82	11222.3	6578.82	5162.04	16086.4	14862.2	13638.1	12735.7	13465.7	11529.7	15763.4	14602.1	19167.4	17541.8	15127.5	17863.2	8956.99	9339.12	9650.02	C02499	-
pme1137	140.03	94.03	139.027	C6H5NO3	[M+H]+	6-Hydroxynicotinic acid	Alkaloids	Pyridine alkaloids	5006-66-6	1	5.1843e+06	1.58833e+06	970582	5.54208e+06	5.18064e+06	5.7962e+06	5.1594e+06	4.49547e+06	5.27861e+06	4.94977e+06	5.38033e+06	4.86055e+06	3.88582e+06	3.3654e+06	2.84497e+06	6.28332e+06	8.77833e+06	7.07297e+06	6.37965e+06	5.87883e+06	5.99321e+06	4.90942e+06	4.80928e+06	5.33753e+06	4.65877e+06	4.90061e+06	4.55751e+06	C01020	ko00760,ko01100
mws0055	373.13	343.09	372.121	C20H20O7	[M+H]+	Tangeretin (4',5,6,7,8-Pentamethoxyflavone)*	Flavonoids	Flavones	481-53-8	2	1.44189e+06	1.53539e+06	840085	2.40313e+06	2.4065e+06	2.34023e+06	2.66879e+06	2.74049e+06	2.71319e+06	2.46112e+06	2.4123e+06	2.57715e+06	197015	175719	154423	505666	596042	669530	706889	683884	670108	548682	605177	582201	1.4562e+06	1.56644e+06	1.53705e+06	C10190	-
Wasn002933	373.11	211.06	374.121	C16H22O10	[M-H]-	1-O-(3,4,5-Trimethoxybenzoyl)-B-D-Glucopyranoside	Phenolic acids	Phenolic acids	-	2	2.39867e+07	2.03208e+07	1.96724e+07	744140	600451	592197	585328	528188	618185	655425	559501	564969	1.55905e+07	1.52709e+07	1.49513e+07	64097.1	495951	588999	387238	424238	416467	517995	509185	573650	3.98688e+06	4.24395e+06	3.9704e+06	-	-
MWS5235	299.26	253.25	300.266	C18H36O3	[M-H]-	12-Hydroxyoctadecanoic acid	Lipids	Free fatty acids	106-14-9	2	617086	2.86606e+06	496512	568426	773771	793953	899765	823392	1.10872e+06	951689	928745	961814	3.83494e+06	3.33799e+06	2.84104e+06	439530	607488	772171	840501	648867	670233	455572	863312	826250	1.96692e+06	2.12001e+06	2.06953e+06	-	-
Wcsn009756	333.2	251.2	334.214	C20H30O4	[M-H]-	Epoxyeleganolactone*	Others	Others	-	3	9	9	9	152165	140026	153359	157677	144999	139074	171472	153390	175288	5588.21	5577.96	5567.72	133485	149620	143315	139338	152522	128535	128326	141667	140635	124522	120315	115389	-	-
pme1611	433.11	313.07	434.121	C21H22O10	[M-H]-	Isohemiphloin	Flavonoids	Flavanones	3682-02-8	3	46642.3	115050	52154.2	113385	85030	69542.9	104364	172373	63350	65020	78360	70391.5	131735	143412	155090	88219.2	67170.5	47454.2	61685	81350.9	53077.8	40390.8	73355	56685	95035	90035	88365	-	-
Qmdp090606	370.2	132.1	370.201	C22H28NO4+	[M]+	N-Methyltetrahydropalmatine	Alkaloids	Alkaloids	47528-98-3	2	259480	200725	109509	2968.26	20789.1	6754.39	69600.1	42516.9	61584.9	128274	101572	250885	162673	153301	143928	15405.6	7927.81	14040.1	94221.8	49079.2	104439	251380	139202	182231	158612	160617	149413	-	-
Walp007137	378.32	286.28	377.314	C20H43NO5	[M+H]+	2-AminoicoSane-1,6,18,19,20-pentaol	Lipids	Sphingolipids	-	2	401900	488813	183322	973890	1.62118e+06	2.10072e+06	966412	506213	1.46847e+06	882554	790158	658115	475235	368758	262282	1.34654e+06	979622	1.06252e+06	1.49415e+06	1.07604e+06	1.30128e+06	1.11395e+06	753017	786365	1.09892e+06	1.12127e+06	1.18288e+06	-	-
Lmsn001369	783.07	301	784.076	C34H24O22	[M-H]-	Granatin A	Tannins	Tannin	73683-70-2	2	9	9	9	1514.28	10005	3340	3512.51	3946.26	5005	9	2583.73	518.915	3.04588e+06	3.21805e+06	3.39022e+06	3.58742e+06	4.16249e+06	4.80083e+06	4.97572e+06	5.30696e+06	5.36716e+06	5.00466e+06	4.94408e+06	4.62186e+06	1.73442e+06	1.7879e+06	1.87132e+06	-	-
Wdtp010604	383.2	267.12	382.199	C20H30O7	[M+H]+	3,4,5-trihydroxy-6-(4-octylphenoxy)oxane-2-carboxylic acid	Phenolic acids	Phenolic acids	-	3	43221.3	82977.2	53954.5	58068.8	60074.1	53331.5	60204.2	76317.9	68300.7	91456.8	105831	84856.9	57874.5	59867.1	61859.8	87207.9	92521.4	78738.6	73892.1	102488	82483.3	88569.5	82014.9	76859.1	96364	101657	103929	-	-
Lmqp000427	146.08	82.07	145.074	C6H11NO3	[M+H]+	N-Methyl-Trans-4-Hydroxy-L-Proline*	Amino acids and derivatives	Amino acids and derivatives	4252-82-8	2	3.80302e+06	2.63424e+06	3.9616e+06	9.45888e+06	5.49355e+06	5.44771e+06	3.61952e+06	3.73786e+06	3.91815e+06	3.20936e+06	3.34447e+06	2.9374e+06	3.58994e+06	3.37751e+06	3.16508e+06	4.6659e+06	4.77917e+06	5.03547e+06	3.67463e+06	3.93963e+06	3.35093e+06	2.3947e+06	2.94958e+06	2.96408e+06	3.38579e+06	3.13809e+06	3.22807e+06	-	-
MWSmce199	149.05	59.02	150.053	C5H10O5	[M-H]-	L-Xylose*	Others	Saccharides	609-06-3	2	698222	434515	721011	2.13238e+06	2.06205e+06	2.00344e+06	1.80564e+06	1.63611e+06	1.82412e+06	1.64214e+06	1.55934e+06	1.52856e+06	719240	610713	502185	1.81753e+06	1.71488e+06	1.78845e+06	1.35843e+06	1.35608e+06	1.26311e+06	1.30851e+06	1.10981e+06	1.15992e+06	1.00315e+06	1.0581e+06	1.0821e+06	C01510	-
Hmln003209	417.15	99.01	418.163	C22H26O8	[M-H]-	5-Methoxytrachelogenin	Phenolic acids	Phenolic acids	-	3	104937	110546	64681	33444.9	28086.2	38719.3	22427.1	19360.8	28468	15757.9	20542.4	25446.1	264711	257246	249782	158466	182046	266666	195258	195952	199819	171839	184533	178254	149602	140749	139392	-	-
Lcsp002261	306.14	188.07	305.138	C15H19N3O4	[M+H]+	Thr-Trp	Amino acids and derivatives	Amino acids and derivatives	186761-42-2	2	338740	40547.5	483156	84071.7	86700	125060	170947	251025	281436	221845	267894	127741	41680	32243	22806.1	83984.2	56323.5	69839.1	268673	246002	252945	251428	207435	385967	129362	138785	130475	-	-
Wafn002319	515.14	323.08	516.148	C22H28O14	[M-H]-	4-O-(3'-O-alpha-D-Glucopyranosyl)caffeoylquinic acid	Phenolic acids	Phenolic acids	1401352-63-3	2	1.50257e+07	1.61178e+07	1.12575e+07	41281.8	66685	48477.9	43915.8	50796.7	108058	67590.4	50595.9	112819	25672420	1.79982e+07	1.03239e+07	113728	180120	118849	98230.8	100793	109578	82177.1	112122	89371.7	1.96327e+06	2.06704e+06	2.11986e+06	-	-
MWS4471	173.06	58.03	174.064	C6H10N2O4	[M-H]-	N-Alpha-Acetyl-L-Asparagine	Amino acids and derivatives	Amino acids and derivatives	4033-40-3	3	66950.8	32325.9	84005.7	210933	177103	207733	174578	185283	158425	210340	229306	226214	116153	107200	98246	215115	238456	236954	234131	201390	209181	210730	202850	211887	216601	231984	231875	-	-
mws5037	203.14	86.1	202.132	C9H18N2O3	[M+H]+	L-Alanyl-L-leucine	Amino acids and derivatives	Amino acids and derivatives	3303-34-2	3	2.51466e+06	2.47453e+06	1.49406e+06	147786	139612	219282	92105.2	133899	158239	150311	45365.4	149587	836081	739648	643215	173015	163756	108413	95849	102660	196070	173317	220433	244936	660483	615786	619602	-	-
MA10074217	144.05	115.04	145.053	C9H7NO	[M-H]-	4-Hydroxyquinoline	Alkaloids	Quinoline alkaloids	611-36-9	2	9779.02	14116.4	8054.02	167994	166290	129984	176145	173778	131722	266920	169460	131693	4755.71	6547.85	8340	82860.2	81158.2	88592.6	89229	78810.1	78815.2	75903.9	53525	86832	116882	111568	108123	C06343	-
MW0108229	278.16	186.11	277.146	C11H23N3O3S	[M+H]+	Met-Lys	Amino acids and derivatives	Amino acids and derivatives	45214-88-8	3	65770.5	72963.2	71409.7	7.39183e+06	8.74828e+06	9.38768e+06	1.21872e+07	1.32118e+07	1.04188e+07	3.56302e+06	3.16751e+06	7.36107e+06	44581	42295.5	40010	5.39034e+06	6.62595e+06	7.86786e+06	7.22639e+06	9.09459e+06	1.00171e+07	4.94326e+06	4.44744e+06	4.14781e+06	5.47247e+06	5.86026e+06	5.48099e+06	-	-
Zbfn007626	504.31	279.23	505.317	C25H48NO7P	[M-H]-	1-Linoleoyl-2-Lysophosphatidic Acid Monobutylamine Ester	Lipids	Glycerol ester	-	1	3.14041e+07	3.13286e+07	2.37895e+07	5.58205e+06	5.59357e+06	5.63313e+06	4.47165e+06	4.54203e+06	4.18477e+06	3.83518e+06	4.43146e+06	4.32052e+06	5.87073e+07	5.88111e+07	5.89149e+07	9.04218e+06	9.93564e+06	1.02888e+07	5.80144e+06	5.33103e+06	5.01722e+06	4.1942e+06	3.90266e+06	3.84546e+06	1.79152e+07	1.72263e+07	1.65493e+07	-	-
mws0438	151.06	59.01	152.069	C5H12O5	[M-H]-	L-Arabitol*	Others	Saccharides	7643-75-6	3	110004	92906.4	128185	239902	242789	223949	420952	439328	496182	681536	783980	710274	173445	129230	85015.7	202222	132616	185403	383380	379034	296980	729187	608864	603903	223697	234937	242076	C00532	ko00040,ko01100
pme0513	151.06	59.01	152.069	C5H12O5	[M-H]-	Xylitol*	Others	Saccharides	87-99-0	3	110004	92906.4	128185	239902	242789	223949	420952	439328	496182	681536	783980	710274	173445	129230	85015.7	202222	132616	185403	383380	379034	296980	729187	608864	603903	223697	234937	242076	C00379	ko00040,ko01100,ko02010
Lmsn004177	779.11	301	780.117	C36H28O20	[M-H]-	1-O-p-Coumaroyl-3-O-galloyl-4,6-(S)-HHDP-β-D-glucose	Phenolic acids	Phenolic acids	-	3	9	9	9	9	9	9	3544.43	1670	9	5005	4112.65	9	3340	8308.98	13278	15005	12550	11893.6	13360.3	25683.5	21675	20499.2	27338.7	52333.7	10005	10813.4	10278.3	-	-
Zmcp102206	381.2	299.2	382.214	C24H30O4	[M-H]-	(Z)-3,8-Dihydro 6,6·;7,3'a-diligustilide	Others	Others	-	3	3.21681e+06	1.14728e+07	2.90645e+06	2.09817e+06	2.17559e+06	2.19379e+06	2.4595e+06	2.42283e+06	4.20176e+06	2.71563e+06	2.70174e+06	2.94776e+06	1.69528e+07	1.46607e+07	1.23686e+07	1.83824e+06	2.00347e+06	1.94639e+06	1.93989e+06	2.07788e+06	1.81484e+06	2.15184e+06	2.15009e+06	1.99022e+06	9.30711e+06	9.90323e+06	9.2079e+06	-	-
Wcdp007645	295.23	151.11	294.219	C18H30O3	[M+H]+	9-Oxo-10,12-Octadecadienoic Acid	Lipids	Free fatty acids	54665-32-6	2	6.59962e+06	1.11806e+07	5.84154e+06	1.85504e+06	2.28048e+06	1.99664e+06	2.08142e+06	2.5257e+06	2.36935e+06	1.65041e+06	1.75707e+06	1.43333e+06	3.04314e+06	2.73648e+06	2.42982e+06	3.0576e+06	4.73008e+06	3.59405e+06	2.39458e+06	2.54378e+06	2.92019e+06	309468	374338	310163	4.01168e+06	4.05141e+06	3.76194e+06	-	-
Lmbn005369	295.23	195.14	296.235	C18H32O3	[M-H]-	13(S)-HODE;13(S)-Hydroxyoctadeca-9Z,11E-dienoic acid*	Lipids	Free fatty acids	10219-69-9	1	4.18011e+07	4.28577e+07	2.99488e+07	3.7248e+07	3.89354e+07	3.9299e+07	3.67728e+07	3.74272e+07	3.58182e+07	3.91735e+07	3.91876e+07	4.16567e+07	2.54341e+07	2.46988e+07	2.39634e+07	2.69326e+07	3.0085e+07	2.98672e+07	2.74051e+07	2.70535e+07	2.54643e+07	2.75415e+07	2.72859e+07	2.66185e+07	3.56631e+07	3.53188e+07	3.31146e+07	C14762	ko00591
MWS0559	161.05	71.01	162.053	C6H10O5	[M-H]-	1,6-anhydro-β-D-glucose	Others	Saccharides	498-07-7	3	616918	567558	1.08293e+06	910587	728437	737960	166581	148524	159142	184386	157208	147845	1501210	1.13576e+06	770310	841529	755939	791310	148045	148069	137432	139416	169576	134391	446835	455376	421530	-	-
Walp004906	262.24	88.08	261.23	C14H31NO3	[M+H]+	2-Aminotetradecane-1,11,13-triol	Lipids	Sphingolipids	-	1	1.62612e+07	3.13739e+07	1.18178e+07	1.18982e+07	1.87433e+07	1.13994e+07	8.25259e+06	8.96061e+06	9.80181e+06	9.36003e+06	8.87029e+06	7.22037e+06	1.03917e+07	8.24001e+06	6.08829e+06	1.43094e+07	1.65876e+07	1.42223e+07	9.41073e+06	1.04941e+07	1.16168e+07	8.3401e+06	1.04362e+07	1.0926e+07	1.24461e+07	1.34352e+07	1.32268e+07	-	-
Wdzp006786	221.19	107.09	220.183	C15H24O	[M+H]+	alismol	Terpenoids	Sesquiterpenoids	87827-55-2	3	248695	206579	132794	371048	345321	379100	369363	418874	418392	367523	400394	435601	196545	165700	134856	522027	698709	757780	727756	685455	705676	607930	735488	601327	495105	487825	525735	-	-
pme2134	121.05	59.01	122.058	C4H10O4	[M-H]-	D-Threitol	Others	Saccharides	2418-52-2	3	83739.3	114343	133721	165150	214210	180808	325520	321004	279806	281496	276087	299053	74341.8	80706.9	87071.9	154393	130830	125416	270001	264015	230918	271607	246746	217247	117266	119669	110707	C16884	-
MWS5164	203.15	70.07	202.143	C8H18N4O2	[M+H]+	N,N'-Dimethylarginine;SDMA*	Amino acids and derivatives	Amino acids and derivatives	30344-00-4	3	964104	1.15301e+06	927938	2.08184e+06	1.96062e+06	1.93524e+06	2.36659e+06	2.33987e+06	2.07516e+06	2.97445e+06	3.06278e+06	3.43763e+06	537410	525803	514197	1.94889e+06	1.78979e+06	1.84206e+06	2.30395e+06	2.1527e+06	2.3734e+06	2.62206e+06	2.89063e+06	2.74883e+06	1.65397e+06	1.67979e+06	1.78305e+06	-	-
Wayn001528	205.03	111.01	206.043	C7H10O7	[M-H]-	Homocitrate	Organic acids	Organic acids	13052-73-8	1	636277	903999	890276	3.24846e+07	3.31506e+07	3.38885e+07	3.18802e+07	3.23811e+07	3.17944e+07	3.09337e+07	3.04459e+07	2.99134e+07	500685	468948	437211	2.90116e+07	2.91336e+07	2.96379e+07	2.80006e+07	2.89032e+07	2.87868e+07	2.61056e+07	2.42548e+07	2.62965e+07	3.19415e+07	3.18952e+07	2.9753e+07	C01251	ko00300,ko00620,ko01100,ko01110,ko01210,ko01230,ko01240
pmb2871	315.07	153.02	316.079	C13H16O9	[M-H]-	1-O-Gentisoyl-β-D-glucoside*	Phenolic acids	Phenolic acids	23445-11-6	1	9.86361e+07	1.52302e+08	9.93981e+07	4.27741e+07	3.61192e+07	3.34646e+07	3.66289e+07	3.42528e+07	4.00664e+07	4.14056e+07	4.14918e+07	3.67887e+07	7.11612e+07	8.4449e+07	9.77368e+07	2.83917e+07	2.11378e+07	2.47268e+07	2.37286e+07	2.44925e+07	2.79742e+07	2.41732e+07	2.17721e+07	2.18393e+07	3.48558e+07	3.72424e+07	3.46821e+07	-	-
pmn001367	315.07	153.02	316.079	C13H16O9	[M-H]-	Protocatechuic acid-4-O-glucoside*	Phenolic acids	Phenolic acids	-	1	9.86361e+07	1.52302e+08	9.93981e+07	4.27741e+07	3.61192e+07	3.34646e+07	3.66289e+07	3.42528e+07	4.00664e+07	4.14056e+07	4.14918e+07	3.67887e+07	7.11612e+07	8.4449e+07	9.77368e+07	2.83917e+07	2.11378e+07	2.47268e+07	2.37286e+07	2.44925e+07	2.79742e+07	2.41732e+07	2.17721e+07	2.18393e+07	3.48558e+07	3.72424e+07	3.46821e+07	-	-
MWSmce682	149.05	59.01	150.053	C5H10O5	[M-H]-	DL-Xylose*	Others	Saccharides	25990-60-7	2	609744	642885	699398	2.17638e+06	2.03624e+06	2.13238e+06	1.78253e+06	1.73967e+06	1.88757e+06	1.59953e+06	1.51454e+06	1.52255e+06	513349	609756	706163	1.78284e+06	1.77993e+06	1.79409e+06	1.48118e+06	1.48273e+06	1.34429e+06	1.34006e+06	1.16236e+06	1.28934e+06	1.03965e+06	970550	1.04329e+06	-	-
MWSmce676	149.05	59.01	150.053	C5H10O5	[M-H]-	D-Arabinose*	Others	Saccharides	10323-20-3	2	609744	642885	699398	2.17638e+06	2.03624e+06	2.13238e+06	1.78253e+06	1.73967e+06	1.88757e+06	1.59953e+06	1.51454e+06	1.52255e+06	513349	609756	706163	1.78284e+06	1.77993e+06	1.79409e+06	1.48118e+06	1.48273e+06	1.34429e+06	1.34006e+06	1.16236e+06	1.28934e+06	1.03965e+06	970550	1.04329e+06	C00216	ko00040,ko00053,ko00520,ko01100,ko01250
Wbmp010456	277.22	93.07	276.209	C18H28O2	[M+H]+	Macrophypene B*	Terpenoids	Ditepenoids	-	3	5.2168e+06	6.94622e+06	3.21951e+06	7.6231e+06	7.98237e+06	7.56132e+06	6.8892e+06	7.20617e+06	7.51038e+06	1.0295e+07	9.27656e+06	9.62611e+06	2.38975e+06	2.04647e+06	1.70319e+06	7.1686e+06	9.6473e+06	8.8894e+06	8.12849e+06	8.07117e+06	7.7894e+06	7.85621e+06	9.09007e+06	7.84949e+06	7.83959e+06	8.0845e+06	8.48968e+06	-	-
MW0013542	237.06	87.01	178.048	C6H10O6	[M+CH3COO]-	2-Keto-3-deoxygluconate	Organic acids	Organic acids	17510-99-5	3	7.21282e+06	6.36436e+06	9.44239e+06	8.53017e+06	8.83442e+06	8.54529e+06	8.47848e+06	8.62847e+06	8.12258e+06	8.23408e+06	6.53389e+06	7.19605e+06	1.19236e+07	8.9848e+06	6.04595e+06	7.07582e+06	7.44309e+06	6.75567e+06	7.24184e+06	7.35138e+06	7.1726e+06	7.18442e+06	6.65135e+06	6.19624e+06	8.75964e+06	9.47095e+06	9.29851e+06	C00204	ko00030,ko00040,ko01100,ko01200
Lmyn000160	237.06	87.01	238.069	C8H14O8	[M-H]-	Mucic acid Dimethyl Ester	Phenolic acids	Phenolic acids	-	1	7.21282e+06	6.36436e+06	9.44239e+06	8.53017e+06	8.83442e+06	8.54529e+06	8.47848e+06	8.62847e+06	8.12258e+06	8.23408e+06	6.53389e+06	7.19605e+06	1.19236e+07	8.9848e+06	6.04595e+06	7.07582e+06	7.44309e+06	6.75567e+06	7.24184e+06	7.35138e+06	7.1726e+06	7.18442e+06	6.65135e+06	6.19624e+06	8.75964e+06	9.47095e+06	9.29851e+06	-	-
Lmjn002534	431.16	149.05	432.163	C19H28O11	[M-H]-	Darendoside A*	Phenolic acids	Phenolic acids	149596-95-2	2	4.13028e+06	5.43606e+06	7.96125e+06	1.87054e+07	1.82888e+07	1.70706e+07	1.63867e+07	1.50823e+07	9.4689e+06	1.81463e+07	1.7906e+07	1.90651e+07	7.57722e+06	6.86775e+06	6.15829e+06	4.35751e+06	1.51399e+07	1.39696e+07	1.18359e+07	9.95622e+06	2.44789e+06	1.23116e+07	1.17608e+07	1.19801e+07	1.67406e+07	1.81613e+07	1.73578e+07	-	-
mws0914	271.06	151	272.068	C15H12O5	[M-H]-	3,5,7-Trihydroxyflavanone (Pinobanksin)	Flavonoids	Flavanonols	548-82-3	1	209413	164948	114261	1.13036e+06	1.0899e+06	1.23432e+06	1.1792e+06	1.07108e+06	1.27129e+06	998241	992226	1.04497e+06	490958	458241	425524	3.21916e+06	4.21589e+06	3.75147e+06	3.72939e+06	3.68582e+06	3.82233e+06	3.1843e+06	3.16059e+06	3.55167e+06	1.98385e+06	2.06969e+06	1.90696e+06	C09826	ko00941
ML10174588	233.16	233.16	234.162	C15H22O2	[M-H]-	Confertifoline	Terpenoids	Sesquiterpenoids	1811-23-0	3	2.71822e+07	3.01579e+07	2.89723e+07	2.63481e+07	2.67886e+07	2.56965e+07	2.50893e+07	2.32008e+07	2.60075e+07	2.2423e+07	2.19662e+07	2.52422e+07	2.89039e+07	2.69066e+07	2.49092e+07	2.12337e+07	2.07062e+07	2.17874e+07	2.09862e+07	2.17257e+07	1.98512e+07	2.09196e+07	2.16727e+07	2.17331e+07	2.6397e+07	2.5625e+07	2.4332e+07	C09376	-
pmb2260	480.31	184.07	479.301	C23H46NO7P	[M+H]+	LysoPC 15:1	Lipids	LPC	-	2	2.13849e+06	2.34116e+06	1.10931e+06	55099.3	67410.4	60707.3	122683	93030.4	96840	122598	117661	153127	1.52745e+06	1.32457e+06	1.12169e+06	83736.5	87898.9	117774	41610	52340.4	68291.7	75063.6	53484.8	70088.5	844776	847732	908096	-	-
pme2710	211.13	167.14	212.141	C12H20O3	[M-H]-	Dihydrojasmonic acid	Organic acids	Organic acids	3572-64-3	3	216215	237776	191550	8.69309e+06	8.97576e+06	9.41257e+06	8.26247e+06	8.04534e+06	7.87078e+06	7.16192e+06	6.38392e+06	6.17224e+06	271388	244734	218079	3.54571e+06	3.98954e+06	4.43204e+06	3.58448e+06	3.54898e+06	3.92681e+06	2.97754e+06	2.93323e+06	3.13397e+06	4.92414e+06	4.93201e+06	5.28891e+06	-	-
pme1816	353.09	191.06	354.095	C16H18O9	[M-H]-	Neochlorogenic acid (5-O-Caffeoylquinic acid)*	Phenolic acids	Phenolic acids	906-33-2	1	1.00847e+06	1.01745e+06	837960	4.16076e+06	3.78832e+06	5.07955e+06	3.7883e+06	3.48244e+06	3.51737e+06	3.29585e+06	3.2396e+06	3.65851e+06	462323	842154	1.22199e+06	4.19771e+06	4.92766e+06	3.98372e+06	3.69555e+06	3.71289e+06	3.75559e+06	3.55763e+06	3.75936e+06	3.69526e+06	3.3108e+06	3.34063e+06	3.09467e+06	C17147	-
Lmlp002205	197.12	161.1	196.11	C11H16O3	[M+H]+	Isololiolide	Terpenoids	Terpene	38274-00-9	2	46039.3	44569	35812.9	1354750	1878985	837814	644368	640618	894048	907599	752560	893599	45010	32013.7	19017.4	511996	589642	958220	484233	500045	1032065	529511	556525	504916	588416	638086	623103	-	-
MWS3139	185.12	139.11	186.126	C10H18O3	[M-H]-	10-Hydroxy-2-Decenoic Acid	Lipids	Free fatty acids	14113-05-4	2	10005	4815.74	8730.26	118344	89163.1	109471	133649	139979	169050	109721	101763	119721	16244.5	14811.5	13378.5	294928	358021	334251	348691	361466	389750	351113	337054	350381	242505	223640	229831	-	-
MWSmce220	177.04	59.01	178.048	C6H10O6	[M-H]-	D-Glucono-1,5-lactone	Others	Saccharides	90-80-2	3	1.25328e+06	1.30159e+06	1.51216e+06	1.68697e+06	1.71226e+06	1.79713e+06	2.37556e+06	2.36126e+06	2.39643e+06	2.31389e+06	2.40854e+06	2.26718e+06	1.17751e+06	1.24159e+06	1.30566e+06	1.65541e+06	1.56364e+06	1.53672e+06	2.09194e+06	2.07347e+06	1.94023e+06	1.94338e+06	2.04433e+06	2.00923e+06	1.47339e+06	1.41883e+06	1.35571e+06	C00198	ko00030,ko01100,ko01110,ko01200
Wcsn011122	279.23	279.24	280.24	C18H32O2	[M-H]-	(5Z,10E,14S)-14-hydroxy-2,6,10-trimethylpentadeca-5,10-dien-4-one	Others	Others	-	3	4.00886e+06	5.21436e+06	2.5253e+06	2.78754e+07	2.39598e+07	2.29466e+07	2.30338e+07	2.58352e+07	2.19341e+07	2.25475e+07	2.43693e+07	2.8327e+07	5.27019e+06	5.72209e+06	6.17398e+06	2.46254e+07	2.96933e+07	33560104	3.41636e+07	26579432	2.88605e+07	2.49609e+07	2.95787e+07	3.39447e+07	2.71708e+07	27617731	2.93838e+07	-	-
pmf0297	297.32	183.21	298.324	C20H42O	[M-H]-	1-Eicosanol	Lipids	Free fatty acids	629-96-9	3	219041	352479	210358	337251	335081	338560	364420	385811	383568	423342	464364	445500	390625	365459	340294	325320	337729	336010	343397	353228	350774	362772	351728	363032	456573	490266	456338	-	-
Hmdn001667	463.05	300.99	464.059	C20H16O13	[M-H]-	Ellagic acid-4-O-glucoside	Tannins	Tannin	-	2	71690	76049.6	90035	59320	52504.6	71690	37446.7	37376.7	36675	40525.8	63423.9	48345	7.68687e+06	6.78234e+06	5.87782e+06	864233	2.25538e+06	1497840	3.26878e+06	1.61183e+06	3.16532e+06	3.59865e+06	6.19202e+06	3.93474e+06	1.92135e+06	2.01036e+06	1.84935e+06	-	-
pmb2507	213.02	96.97	214.024	C5H11O7P	[M-H]-	2-Deoxyribose-1-phosphate*	Nucleotides and derivatives	Nucleotides and derivatives	17210-42-3	3	107251	31544.5	109362	312680	290486	296298	400827	495231	382193	315307	352950	475074	98370	115342	132314	307920	263103	243918	294844	322535	314174	292496	285989	338713	236620	243591	224166	C00672	ko00030,ko00240,ko01100
Smpn009230	487.34	487.34	488.35	C30H48O5	[M-H]-	2,3,23-Trihydroxyolean-12-en-28-oic acid*	Terpenoids	Triterpene	-	3	5.2269e+06	4.68748e+06	3.96308e+06	6.64902e+06	6.11344e+06	6.7145e+06	7.5316e+06	7.74694e+06	7.22722e+06	7.29642e+06	7.61311e+06	7.52781e+06	5.57985e+06	5.4491e+06	5.31836e+06	7.59292e+06	9.34735e+06	1.01726e+07	1.01363e+07	1.07261e+07	9.71236e+06	9.35926e+06	9.89859e+06	1.01367e+07	8.59328e+06	7.92197e+06	8.11731e+06	-	-
Wbmn009702	487.34	487.34	488.35	C30H48O5	[M-H]-	2,3,23-Trihydroxyurs-12-en-28-oic acid*	Terpenoids	Triterpene	-	3	5.2269e+06	4.68748e+06	3.96308e+06	6.64902e+06	6.11344e+06	6.7145e+06	7.5316e+06	7.74694e+06	7.22722e+06	7.29642e+06	7.61311e+06	7.52781e+06	5.57985e+06	5.4491e+06	5.31836e+06	7.59292e+06	9.34735e+06	1.01726e+07	1.01363e+07	1.07261e+07	9.71236e+06	9.35926e+06	9.89859e+06	1.01367e+07	8.59328e+06	7.92197e+06	8.11731e+06	-	-
Lmhp001430	227.1	116.07	226.095	C10H14N2O4	[M+H]+	Cyclo(Pro-Glu)	Amino acids and derivatives	Amino acids and derivatives	-	2	1.58517e+06	1.48466e+06	1.09889e+06	2.03397e+06	2.05222e+06	2.0608e+06	1.63983e+06	1.76288e+06	1.87421e+06	1.79949e+06	1.81323e+06	1.73982e+06	941894	846513	751133	2.11673e+06	2.35248e+06	2.43474e+06	2.04302e+06	2.02821e+06	2.01375e+06	1.72243e+06	1.70847e+06	1.7962e+06	1.83563e+06	1.9454e+06	1.99387e+06	-	-
MWSslk102	155.01	119.04	154.005	C5H3ClN4	[M+H]+	6-Chloropurine	Nucleotides and derivatives	Nucleotides and derivatives	87-42-3	3	2478854	2.72491e+06	1.53215e+06	2.64502e+06	2.6224e+06	2.73741e+06	2.0368e+06	2.06618e+06	2.77443e+06	1.97718e+06	1.75992e+06	1.72929e+06	1.24322e+06	1.15652e+06	1.06983e+06	2.42066e+06	2.31144e+06	2.09593e+06	1.79859e+06	1.68088e+06	1.61526e+06	1.33021e+06	1.47082e+06	1.47692e+06	2.24849e+06	2.17587e+06	2.36484e+06	-	-
Zmjp003163	211.13	55.05	210.126	C12H18O3	[M+H]+	Jasmonic acid	Organic acids	Organic acids	77026-92-7	3	285733	368001	218998	375028	424895	427576	551954	537080	608479	468563	451840	530445	37355.1	49224	61092.9	260444	293546	259890	496934	495036	474356	403738	307108	408437	469370	434067	439277	C08491	ko00592,ko01100,ko01110,ko04075
Zmtp102903	419.1	287.06	418.09	C20H18O10	[M+H]+	Juglanin*	Flavonoids	Flavonols	-	1	241875	735230	79037.6	253565	273600	522630	372155	228520	522630	333730	186795	347095	10210280	7.39299e+06	4575705	5.6216e+06	25573350	6.5963e+06	5.31897e+06	6217895	5006510	3.16201e+06	3.41052e+06	3.84924e+06	3796625	4060420	3757265	-	-
mws0639	153.019	109.029	154.027	C7H6O4	[M-H]-	2,3-Dihydroxybenzoic Acid*	Phenolic acids	Phenolic acids	303-38-8	2	320432	421210	440685	5.61418e+06	6.41288e+06	6.19367e+06	9.85235e+06	1.21572e+07	1.17418e+07	1.26386e+07	1.41409e+07	1.18314e+07	1.94022e+06	1.59133e+06	1.24245e+06	1.04959e+07	1.15307e+07	1.14469e+07	1.31405e+07	1.2613e+07	1.25942e+07	1.99179e+07	1.46624e+07	1.56068e+07	10707665	1.16458e+07	1.10281e+07	C00196	ko01110
Zmhn003257	299.06	284.04	300.063	C16H12O6	[M-H]-	5,7,2'-Trihydroxy-8-methoxyflavone*	Flavonoids	Flavones	-	1	10612.4	38910.1	2452.81	2.80364e+06	2.74796e+06	2.93079e+06	2.92243e+06	3.02884e+06	3.43294e+06	2.95494e+06	2.90836e+06	3.37221e+06	41182.4	43719.1	46255.7	2.8072e+06	3.29745e+06	2.87821e+06	3.91481e+06	3.46013e+06	2.85185e+06	4.86144e+06	3.94133e+06	4.16809e+06	2.20371e+06	2.35757e+06	2.17995e+06	-	-
Zbfn008434	515.32	279.23	516.33	C27H48O9	[M-H]-	1-O-Linoleoyl-3-O-galactopyranosyl-L-glycerol	Lipids	Glycerol ester	-	1	115968	103271	128776	18564.6	25692.2	23767.2	25745.9	47437.2	37670.2	25491.4	15719.5	23361.1	144025	165959	187893	38566.9	36965.4	36047.5	47098.5	37197.5	50019.5	53035.1	26675.4	36004.4	76096.9	69860.4	73653.5	-	-
MWSmce632	195.06	93.03	194.058	C10H10O4	[M+H]+	Vanillin acetate	Phenolic acids	Phenolic acids	881-68-5	3	700603	866302	451949	3.98596e+06	3.94602e+06	3.83287e+06	3.43492e+06	3.75345e+06	4.17294e+06	4.02048e+06	3.75485e+06	4.11098e+06	596016	510174	424331	3.25713e+06	3.83489e+06	3.88519e+06	3.84323e+06	3.99116e+06	3.95255e+06	4.13207e+06	4.28723e+06	4.20974e+06	3.56131e+06	3.84169e+06	3.57768e+06	-	-
MWS0155	462.07	96.97	463.074	C14H18N5O11P	[M-H]-	Adenylocuccinic Acid	Organic acids	Organic acids	19046-78-7	2	6317.61	11133.6	18378.9	7.85102e+06	7.4307e+06	8.32468e+06	1.28099e+07	1.14968e+07	1.23404e+07	6.63144e+06	6.74183e+06	6.79288e+06	34260.8	30740.5	27220.2	1.74049e+06	2.01765e+06	2.1964e+06	1.89586e+07	2.08374e+07	2.06923e+07	1.21101e+07	9.10175e+06	1.03978e+07	8.85254e+06	8.98045e+06	8.27711e+06	C03794	ko00230,ko00250,ko01100,ko01232,ko01240
MWSslk076	140.03	105.02	139.027	C6H5NO3	[M+H]+	Nicotinic acid N-oxide	Alkaloids	Pyridine alkaloids	2398-81-4	3	16904.3	6557.22	85226.2	80467.3	59296.4	47579.4	60912.6	65021.2	70883.7	49693.5	59062.2	41684.3	89002.3	119510	150018	75431.3	18340	79302	50090.8	63185.3	45862.2	28154.7	38091.6	45605.6	48188.3	44235.8	46746.1	-	-
Lmnn002886	477.14	179.03	478.147	C23H26O11	[M-H]-	1'-O-(3,4-Dihydroxyphenethyl)-O-caffeoyl-glucoside	Phenolic acids	Phenolic acids	-	3	104773	152947	106225	9	9	9	100713	41680	33926.8	48613.5	43345	24611.5	179434	148077	116720	65020	68503.9	41087.4	68355	73355	66685	52872.8	85521.9	126789	61117.7	56848	56685	-	-
Wcdp007789	295.23	81.07	294.219	C18H30O3	[M+H]+	9-Oxooctadeca-10,12-Dienoic Acid	Lipids	Free fatty acids	-	2	195120	258214	118132	345290	386205	436364	420565	441787	413898	404223	381618	426040	77075	75467.2	73859.3	299550	252079	378105	370271	341418	309321	638177	505450	417698	369695	347909	340202	-	-
Hmqn004825	293.21	275.2	294.219	C18H30O3	[M-H]-	Rabdosia acid A*	Lipids	Free fatty acids	-	3	1.93181e+06	1.8867e+06	1.48955e+06	439831	475521	501162	436116	464880	455436	362072	391862	373416	1.49281e+06	1.38327e+06	1.27374e+06	637239	699136	710600	405043	394310	446584	72547.8	70380.4	67348.8	764675	805095	737937	-	-
HJN106	485.33	467.32	486.334	C30H46O5	[M-H]-	2-Carboxy-3-hydroxy-A(1)-norlupan-20(29)-en-28-oic acid (Ceanothic acid)	Terpenoids	Triterpene	21302-79-4	3	332436	305461	234059	738267	744015	740504	1.01802e+06	999460	1.06706e+06	1.08042e+06	1.24613e+06	1.20118e+06	670287	698066	725844	1.5077e+06	1.74969e+06	1.81963e+06	2.16219e+06	2.09964e+06	2.08005e+06	2.11353e+06	2.26815e+06	2.32436e+06	1.5035e+06	1.51375e+06	1.3963e+06	-	-
Wcgp010223	277.22	93.07	276.209	C18H28O2	[M+H]+	3-(Cyclohexen-1-yl)-2-hydroxy-4a,5-dimethyl-2,3,4,5,6,7,8,8a-octahydronaphthalen-1-one*	Others	Others	-	3	6.00053e+06	8.05865e+06	3.77381e+06	8.05157e+06	8.11106e+06	7.80392e+06	7.98142e+06	8.6352e+06	8.35993e+06	9.72765e+06	9.23532e+06	9.49874e+06	2.44917e+06	2.07593e+06	1.70269e+06	7.36266e+06	8.44468e+06	8.68489e+06	8.04183e+06	7.71747e+06	7.98094e+06	1.04847e+07	1.05393e+07	1.09753e+07	8.28245e+06	7.89697e+06	8.62977e+06	-	-
MW0014493	161.05	57.03	102.032	C4H6O3	[M+CH3COO]-	4-Hydroxycrotonic acid	Organic acids	Organic acids	24587-49-3	3	556341	501927	1.01108e+06	468188	626520	638303	185347	192416	191552	200641	213699	188463	479948	566401	652853	573186	633315	563246	211110	128665	157621	175625	157630	188959	344843	353581	324122	-	-
mws0366	277.22	277.22	278.225	C18H30O2	[M-H]-	γ-Linolenic Acid*	Lipids	Free fatty acids	506-26-3	3	31474.2	33170.8	23382.6	10957.8	6840.12	15690.5	42974.5	36232	26429.3	27878.7	29686.2	22608.6	42640.4	46456.5	50272.5	5970.66	20210.6	29450.1	320408	278062	342316	31547.9	32665	30587.2	59964.7	63122.5	65536.3	C06426	ko00591,ko01040,ko01100
Lmlp001118	448.2	286.15	447.189	C23H29NO8	[M+H]+	3'-Glucosyl-6,7-dihydroxy-N-methyl-benzyltetrahydroisoquinoline	Alkaloids	Isoquinoline alkaloids	-	2	1.04715e+06	815805	1005205	726539	776230	1.15149e+06	1.2638e+06	1.09976e+06	1.10812e+06	789415	816261	1.13629e+06	3.54354e+06	2.83244e+06	2.12134e+06	8443230	4.01803e+06	4.19531e+06	3511100	4.45838e+06	1.13706e+06	1220210	3.86835e+06	867992	2.84507e+06	3.10761e+06	3.01576e+06	-	-
mws1080	341.11	179.06	342.116	C12H22O11	[M-H]-	Galactinol	Others	Saccharides	3687-64-7	1	1.00276e+07	1.42295e+07	1.5521e+07	828952	528974	484986	179625	163595	155160	136888	115287	102631	8.76457e+06	9.81422e+06	1.08639e+07	825136	938252	733665	199376	194339	203152	154780	160138	141387	4.14669e+06	3.81462e+06	4.09975e+06	C01235	ko00052,ko01100
MW0114495	406.13	127.04	383.143	C14H25NO11	[M+Na]+	beta-D-Galp-(1->3)-D-GalpNAc	Others	Saccharides	20972-29-6	3	1.32816e+06	1.10893e+06	836302	1.37021e+06	1.19705e+06	1.13803e+06	442167	525870	532509	433501	398959	323312	554693	573482	592272	1.14103e+06	1.25199e+06	913325	484341	776362	446651	329962	294672	463013	623022	636554	678497	C07278	-
Lmfn004093	435.13	315.09	436.137	C21H24O10	[M-H]-	Phloretin-4'-O-glucoside (Trilobatin)	Flavonoids	Chalcones	4192-90-9	3	30010	24805.4	14731.2	55360.4	61685	41069.7	27930.6	27930.6	42343	79835	68242.4	50015	34884.3	42449.7	50015	40938.6	24041.5	61239.3	83413	68355	30258.2	76690	67990.5	72954	44205.6	46680	48345	-	-
Wbmn009160	487.34	487.34	488.35	C30H48O5	[M-H]-	Cannabifolin C	Terpenoids	Triterpene	-	3	9.70916e+06	9.65032e+06	7.70294e+06	1.12273e+07	1.09122e+07	1.34036e+07	1.56548e+07	1.63148e+07	1.51346e+07	1.47169e+07	1.40187e+07	1.46716e+07	1.18637e+07	1.15885e+07	1.13133e+07	1.61696e+07	1.83374e+07	1.88691e+07	2.17094e+07	1.74319e+07	1.71271e+07	1.93519e+07	1.84854e+07	1.90619e+07	1.68939e+07	1.62104e+07	1.54414e+07	-	-
Wcfn006909	329.06	299.02	330.074	C17H14O7	[M-H]-	(2Z)-4,6-Dihydroxy-2-[(4-Hydroxy-3,5-Dimethoxyphenyl)Methylidene]-1-Benzofuran-3-One	Others	Others	-	3	107879	93427.3	73350.3	751066	859323	828699	1.44176e+06	1.04355e+06	1.48777e+06	1.28733e+06	1.18421e+06	1.35909e+06	60205.7	55440.1	50674.4	496109	512497	598897	1.08159e+06	1.11021e+06	1.1408e+06	589663	605755	636194	994675	1.02929e+06	941163	-	-
pme1261	206.14	76.08	205.131	C9H19NO4	[M+H]+	D-Panthenol	Others	Alcohol compounds	81-13-0	3	116075	113295	190130	140638	79797.3	104027	87330.5	236870	114486	312015	83947.6	109571	167854	142828	117802	184493	264783	230787	571150	237230	178836	151357	209046	192365	180251	193870	196033	C05944	ko00770
MWSslk138	169.01	151	170.022	C7H6O5	[M-H]-	2,3,4-Trihydroxybenzoic acid	Phenolic acids	Phenolic acids	610-02-6	3	10997.3	40034	4768.4	172918	88460	106417	127471	130929	127779	73181.4	117179	31337.1	5222.61	5804.3	6385.99	101810	108963	123957	130035	128183	148048	55644.8	31675	51030.5	103571	94873.1	97639.3	-	-
mws0597	190.05	146.06	191.058	C10H9NO3	[M-H]-	5-Hydroxyindole-3-acetic acid	Alkaloids	Plumerane	54-16-0	3	142184	182452	111990	1.00738e+06	1.19833e+06	1.07893e+06	1.72964e+06	2.027e+06	1.88679e+06	2.25602e+06	1.97407e+06	2.15397e+06	55723	93698.6	131674	733590	788630	847344	1.09319e+06	1.1886e+06	1.10746e+06	1.51654e+06	1.62375e+06	1.4971e+06	1.29219e+06	1.30127e+06	1.40038e+06	C05635	ko00380,ko01100
mws0924	145.05	101.06	146.058	C6H10O4	[M-H]-	2-Methylglutaric acid	Organic acids	Organic acids	617-62-9	3	1.32016e+06	1.2184e+06	1.2127e+06	1.57339e+06	1.39088e+06	1.23762e+06	1.12126e+06	1.01459e+06	1.45103e+06	1.64618e+06	1.5488e+06	1.72693e+06	3.72631e+06	4.22728e+06	4.72825e+06	3.98415e+06	3.29943e+06	3.33073e+06	2.52689e+06	2.38747e+06	1.84399e+06	2.32594e+06	2.85699e+06	2.68302e+06	2.47388e+06	2.42562e+06	2.26768e+06	-	-
Zmyn004732	293.21	185.12	294.219	C18H30O3	[M-H]-	2R-hydroxy-9Z,12Z,15Z-octadecatrienoic acid	Lipids	Free fatty acids	-	2	9.20852e+06	9.01367e+06	6.12035e+06	2.35471e+06	2.4973e+06	2.72411e+06	2.27256e+06	2.31235e+06	2.24572e+06	1.5959e+06	1.71858e+06	1.69882e+06	2.1364e+07	2.11656e+07	2.09672e+07	1.02604e+07	1.18948e+07	1.1061e+07	9.83084e+06	9.37103e+06	9.47254e+06	4.95955e+06	4.91408e+06	4.75232e+06	7.83742e+06	8.39718e+06	7.72024e+06	C16342	ko00592
Hmbn002645	151.04	135.01	152.047	C8H8O3	[M-H]-	3,4-Dihydroxyacetophenone	Others	Ketone compounds	1197-09-7	3	167794	216534	114604	185187	295641	246961	271902	234042	222764	261034	295977	219605	207265	209777	212288	274906	278929	270499	221402	177456	208797	234120	197143	240803	288040	267383	265781	C10675	-
MWS04555g	132.1	86.1	131.095	C6H13NO2	[M+H]+	D-Allo-Isoleucine*	Amino acids and derivatives	Amino acids and derivatives	1509-35-9	1	8.85387e+06	8.19068e+06	8.60856e+06	255923	330573	304271	228344	203574	258794	354283	295245	336237	7.9568e+06	6.74632e+06	5.53584e+06	196749	247604	294490	286021	171241	261733	74354.9	62784.5	83127.3	3.65188e+06	3.42246e+06	3.34935e+06	-	-
Wasn002449	461.13	152.01	462.137	C19H26O13	[M-H]-	Protocatechuic acid 1-O-Rutinoside	Phenolic acids	Phenolic acids	-	2	1.28406e+06	1.35406e+06	869424	875270	957269	1835085	1.00317e+06	874106	1.05263e+06	1.09274e+06	1.00727e+06	1.01255e+06	982923	1.00516e+06	1.02739e+06	938098	1.03659e+06	963906	976098	1.03937e+06	1.05875e+06	1.08497e+06	1.40015e+06	977132	970054	1.03747e+06	1.05933e+06	-	-
HJN110	455.36	455.36	456.36	C30H48O3	[M-H]-	3-Hydroxylup-20(29)-en-28-oic acid (Betulinic acid)*	Terpenoids	Triterpene	472-15-1	3	142610	153289	82186.1	730944	779485	610149	981335	878448	929374	865887	930879	1.15959e+06	606876	450158	293440	1.17568e+06	1.36899e+06	1.25926e+06	1.38856e+06	1.37137e+06	1.07546e+06	1.3862e+06	1.23226e+06	1.45633e+06	1.14931e+06	1.07444e+06	1.17337e+06	C08619	-
Lmqn006260	301.04	151	302.043	C15H10O7	[M-H]-	2',3',4',5,7-Pentahydroxyflavone*	Flavonoids	Flavones	-	1	105274	105325	81674.2	159038	174748	127577	132261	122284	169135	108584	96255.8	125599	1.4355e+06	1.50692e+06	1.57834e+06	7.09239e+06	1.04916e+07	9.63545e+06	5.54747e+06	5.82877e+06	4.60614e+06	3.58353e+06	3.03886e+06	3.38861e+06	1.24682e+06	1.3497e+06	1.35173e+06	-	-
Wajp001786	368.1	206.04	367.09	C16H17NO9	[M+H]+	Xanthurenate-8-O-beta-D-glucoside	Alkaloids	Alkaloids	-	1	3.50511e+06	3.11527e+06	3.35779e+06	4.55871e+06	4.48187e+06	5.24701e+06	3.16648e+06	2.77521e+06	4.14544e+06	3.06591e+06	3.20042e+06	3.26363e+06	1.91576e+06	1.53231e+06	1.14887e+06	3.23644e+06	4.20811e+06	3.59205e+06	2.49254e+06	2.59627e+06	2.85124e+06	2.03062e+06	2.06347e+06	2.25664e+06	3.12251e+06	3.17936e+06	3.40186e+06	-	-
MWS1961	205.17	189.13	206.178	C13H22N2	[M-H]-	N,N'-Dicyclohexylcarbodiimide	Alkaloids	Alkaloids	538-75-0	2	7.50428e+06	9.66835e+06	6.94415e+06	5.22943e+06	5.29503e+06	5.87859e+06	4.85587e+06	3.99326e+06	5.00809e+06	4.50516e+06	3.84122e+06	4.62147e+06	8.59541e+06	7.83104e+06	7.06667e+06	5.27974e+06	4.80693e+06	5.00401e+06	4.25211e+06	4.25184e+06	4.20431e+06	4.16727e+06	4.31466e+06	4.46168e+06	4.72163e+06	5.16243e+06	5.03678e+06	-	-
pme2529	163.06	101.02	164.069	C6H12O5	[M-H]-	1,5-Anhydro-D-glucitol	Others	Saccharides	154-58-5	3	1.78949e+06	1.66653e+06	2.6144e+06	3.70223e+06	4.31922e+06	3.67611e+06	7.55588e+06	7.21885e+06	5.92515e+06	7.31867e+06	6.37267e+06	6.88887e+06	1.83177e+06	2.38996e+06	2.94815e+06	3.5709e+06	2.83798e+06	3.21467e+06	6.31619e+06	5.76193e+06	5.78183e+06	5.87536e+06	6.27845e+06	6.0375e+06	2.60418e+06	2.7786e+06	2.84772e+06	C07326	-
pmb0981	348.07	136.06	347.063	C10H14N5O7P	[M+H]+	Adenosine 5'-monophosphate	Nucleotides and derivatives	Nucleotides and derivatives	61-19-8	3	14104.6	18676.8	19565.4	2.10854e+06	1.93072e+06	2.30423e+06	1.38119e+06	1.51545e+06	1.38457e+06	1.57604e+06	1.77884e+06	1.6732e+06	42930.8	33972.6	25014.4	2.19676e+06	2.71694e+06	2.3859e+06	2.07365e+06	2.39576e+06	2.06432e+06	1.60709e+06	1.71483e+06	2.00596e+06	1.51887e+06	1.41613e+06	1.3955e+06	C00020	ko00230,ko00908,ko01100,ko01110,ko01232,ko01240
Zbyn001503	343.07	191.06	344.073	C14H16O10	[M-H]-	4-O-Galloylquinic Acid	Phenolic acids	Phenolic acids	110170-37-1	1	8363.34	14124.8	12030.9	54381.7	54071.4	47458.8	51467.3	16909.5	22846	5409.35	44854.7	43103.3	3.14188e+06	3.04484e+06	2.9478e+06	1.43638e+07	14464054	1.50557e+07	1.16249e+07	1.30159e+07	1.17334e+07	9.1145e+06	7.91793e+06	8.45527e+06	7.9707e+06	8.15048e+06	8.69877e+06	-	-
mws1715	252.11	136.06	251.102	C10H13N5O3	[M+H]+	Cordycepin (3'-Deoxyadenosine)*	Nucleotides and derivatives	Nucleotides and derivatives	73-03-0	2	191395	170479	117121	4.77375e+06	4.92234e+06	4.88043e+06	4.81458e+06	5.02929e+06	5.18612e+06	4.84739e+06	4.84126e+06	4.89211e+06	271599	235076	198553	5.32621e+06	6.37297e+06	6.39365e+06	6.1766e+06	6.17556e+06	6.31616e+06	4.81442e+06	5.40549e+06	5.63907e+06	4.7271e+06	4.33631e+06	4.41811e+06	C08431	-
MW0106984	131.03	85.03	130.027	C5H6O4	[M+H]+	Glutaconic acid	Organic acids	Organic acids	1724-02-3	3	197981	179570	1.21285e+06	4.2202e+06	3.85406e+06	3.76929e+06	9.21462e+06	9.08391e+06	9.17336e+06	8.39962e+06	6.53063e+06	7.68798e+06	1.13389e+06	1.10901e+06	1.08414e+06	4.13317e+06	1.69003e+06	4.88626e+06	9.25006e+06	9.51976e+06	9.46665e+06	6.37367e+06	7.40943e+06	7.67562e+06	5.39168e+06	5.45124e+06	5.00456e+06	C02214	-
Ymjm000154	285.1	123.05	286.105	C13H18O7	[M-H]-	Salicin	Phenolic acids	Phenolic acids	138-52-3	2	169517	193872	137523	135971	132842	117555	374557	400574	443384	369694	383319	303403	155972	163421	170871	162657	198308	152971	324418	206892	275671	258378	316640	272924	244756	268321	256278	C01451	ko00010
Wcdn006883	357.13	151.04	358.142	C20H22O6	[M-H]-	epipinoresinol*	Lignans and Coumarins	Lignans	18779-41-4	1	95165	121737	86039.2	1.8665e+06	1.81852e+06	2.01246e+06	2.06641e+06	2086854	2.75771e+06	2.00714e+06	2.07429e+06	2.40542e+06	103217	107982	112747	3.19938e+06	3.779e+06	3.30482e+06	3.41881e+06	3578508	3.95359e+06	3.21765e+06	3.77837e+06	3.76191e+06	2.09358e+06	2.29272e+06	2.16608e+06	-	-
mws0097	357.13	151.04	358.142	C20H22O6	[M-H]-	Pinoresinol*	Lignans and Coumarins	Lignans	487-36-5	1	95165	121737	86039.2	1.8665e+06	1.81852e+06	2.01246e+06	2.06641e+06	2086854	2.75771e+06	2.00714e+06	2.07429e+06	2.40542e+06	103217	107982	112747	3.19938e+06	3.779e+06	3.30482e+06	3.41881e+06	3578508	3.95359e+06	3.21765e+06	3.77837e+06	3.76191e+06	2.09358e+06	2.29272e+06	2.16608e+06	C05366	ko00999,ko01100,ko01110
pmb1574	277.22	93.07	276.209	C18H28O2	[M+H]+	9,12-Octadecadien-6-Ynoic Acid	Lipids	Free fatty acids	61481-29-6	3	600052	884911	336286	1.87085e+06	1.88819e+06	2.08466e+06	1.71922e+06	2.16783e+06	2.18818e+06	2.44953e+06	2.26192e+06	2.09114e+06	188497	185537	182577	1.24315e+06	1.49576e+06	1.68843e+06	1.07964e+06	1.42688e+06	1.37602e+06	1.71529e+06	1.50647e+06	1.68494e+06	1.79397e+06	1.68296e+06	1.84332e+06	-	-
MW0106770	275.09	115.02	276.096	C10H16N2O7	[M-H]-	gamma-Glutamylglutamate	Amino acids and derivatives	Amino acids and derivatives	1116-22-9	3	10286.2	17020.9	9571.59	2.36368e+06	2.00821e+06	2.39488e+06	6.42924e+06	5.78663e+06	6.16497e+06	8.10749e+06	8.32047e+06	8.79759e+06	23852.1	23185.2	22518.3	1.71064e+06	1.5421e+06	2.20296e+06	6.58826e+06	6.61232e+06	6.68415e+06	8.084e+06	2.13146e+07	8.80199e+06	4.8308e+06	4.48731e+06	4.44245e+06	C05282	-
Cmxp003975	451.12	289.07	450.116	C21H22O11	[M+H]+	Okanin-4'-O-glucoside(Marein)*	Flavonoids	Chalcones	535-96-6	3	2.50773e+06	1.51036e+06	1.94294e+06	4.21061e+06	4.04181e+06	4.21311e+06	2.64716e+06	2.63936e+06	3319930	1.49751e+06	1.81652e+06	2.0342e+06	1.83923e+06	1.58348e+06	1.32772e+06	2.90868e+06	4285200	5.68138e+06	2702065	3284110	3376230	2400060	3.98437e+06	2.00799e+06	2.90683e+06	2982585	3.17929e+06	-	-
Lcsn000415	267.07	59.01	268.079	C9H16O9	[M-H]-	Keto-Deoxy-Nonulonic acid	Organic acids	Organic acids	153666-19-4	1	2.50849e+06	1.76944e+06	3.47235e+06	5.68052e+06	5.89963e+06	5.93557e+06	2.42106e+06	2.70289e+06	2.2118e+06	2.55805e+06	2.15884e+06	2.46092e+06	5.60583e+06	4.11629e+06	2.62676e+06	8.46876e+06	6.55073e+06	6.72488e+06	2.78123e+06	2.60405e+06	2.62398e+06	2.23517e+06	2.46562e+06	2.49974e+06	3.76464e+06	4.11844e+06	4.03425e+06	C20934	ko00520,ko01100,ko01250
Lmcn009122	253.22	235.21	254.225	C16H30O2	[M-H]-	(7Z)-Hexadecenoic acid*	Lipids	Free fatty acids	2416-19-5	1	22880.6	13930.5	13852.4	264538	248942	244703	268376	263498	228182	252015	227219	285109	16034.3	12165.3	8296.33	252386	261264	238752	263109	217208	228752	228278	237161	234427	246658	227361	228222	-	-
mws0361	253.22	235.21	254.225	C16H30O2	[M-H]-	Palmitoleic Acid*	Lipids	Free fatty acids	373-49-9	1	22880.6	13930.5	13852.4	264538	248942	244703	268376	263498	228182	252015	227219	285109	16034.3	12165.3	8296.33	252386	261264	238752	263109	217208	228752	228278	237161	234427	246658	227361	228222	C08362	ko00061,ko01100
pmf0367	177.02	89	178.027	C9H6O4	[M-H]-	5,7-Dihydroxychromone	Others	Chromone	31721-94-5	3	28975.7	23340	21675	39549.4	46333.2	67339.8	34015.7	65346.8	55731	70543	70647.1	71969.8	16675	26969.8	37264.5	50349.4	51914.5	60888.8	153420	73254.7	73710.7	235936	276273	254174	98323.5	89872.7	96380.1	C09001	-
MWS4316	101.06	55.05	100.052	C5H8O2	[M+H]+	3-Methacrylic acid	Organic acids	Organic acids	541-47-9	3	205287	227962	328501	239222	227158	338402	249260	214297	307000	203485	243545	350435	132471	134386	136301	267660	231860	270260	310299	290068	174860	244426	244428	145118	290300	271686	297625	-	-
MWSmce177	221.09	133.03	222.089	C12H14O4	[M-H]-	Ethyl ferulate	Phenolic acids	Phenolic acids	4046-02-0	2	30782.7	28003	35366.7	147621	150503	153607	242647	240508	254680	317828	284732	315073	8185.56	31105	54024.5	109621	146676	119543	207972	202539	204924	246657	245957	246935	168023	181239	166709	-	-
MWSHC2050	343.12	313.07	342.11	C19H18O6	[M+H]+	5,6,7,4'-Tetramethoxyflavone	Flavonoids	Flavones	1168-42-9	2	337341	297624	201489	387235	493933	465490	552016	616605	539348	521249	435586	509379	48734.6	45019.6	41304.6	133851	194126	177076	213191	187868	204091	167165	164046	164563	328343	346884	360511	C14472	-
MWSmce274	123.05	93.04	124.052	C7H8O2	[M-H]-	Salicyl Alcohol	Phenolic acids	Phenolic acids	90-01-7	3	25010.5	26675	23340	34267.9	18466.9	36675	38345	36675	30010	48345	16220.1	29895.7	29289	42987	56685	103206	85296.4	95893.9	155090	111579	83766.1	210160	71149.7	133400	78391.8	71690	73355	C02323	-
Wayn002636	365.13	203.08	366.142	C17H22N2O7	[M-H]-	N-(1-Deoxy-1-fructosyl)Tryptophan	Nucleotides and derivatives	Nucleotides and derivatives	-	1	3.51415e+07	4.45945e+07	5.66778e+07	2.16413e+07	2.46794e+07	2.3692e+07	1.91944e+07	1.53428e+07	1.97274e+07	1.98935e+07	1.87368e+07	2.142e+07	3.07362e+07	3.24472e+07	3.41582e+07	1.9971e+07	2.07661e+07	1.99033e+07	1.3472e+07	1.39045e+07	1.38735e+07	1.52634e+07	1.57121e+07	1.37834e+07	2.19402e+07	2.40834e+07	2.33513e+07	-	-
Walp004995	234.21	88.08	233.199	C12H27NO3	[M+H]+	2-Aminododecane-1,3,4-triol	Lipids	Sphingolipids	-	1	1.86037e+06	1.41998e+06	1.08172e+06	2.11391e+06	2.70516e+06	5.22036e+06	1.1818e+06	1.09947e+06	3.09148e+06	1.41542e+06	1.11438e+06	1.37005e+06	948980	764506	580031	2.07032e+06	2087982	2.36673e+06	3.10691e+06	1.73551e+06	1.67454e+06	2.62653e+06	1.11964e+06	1.26219e+06	1.52606e+06	1.6679e+06	1.64455e+06	-	-
pmb0863	492.31	184.07	491.301	C24H46NO7P	[M+H]+	LysoPC 16:2(2n isomer)	Lipids	LPC	-	3	126406	139982	76294.3	40283.8	34751.6	23929.4	37313.4	50469.7	26648.5	9393.7	48057.8	58527.4	233586	195877	158169	96864.6	135986	74370.8	40308.6	71417	27554.9	33325	74076.3	72819.8	129335	122938	117693	-	-
pme2550	173.01	129.02	174.016	C6H6O6	[M-H]-	Cis-Aconitic acid	Organic acids	Organic acids	585-84-2	3	8.40227e+06	8.17734e+06	1561855	1.94299e+07	1.91607e+07	2.03079e+07	1.69973e+07	1.64124e+07	1.51866e+07	1.61203e+07	1.49711e+07	1.51772e+07	8.15681e+06	8.49887e+06	8.84092e+06	1.70434e+07	1.72631e+07	1.75434e+07	1.51337e+07	1.48391e+07	1.43112e+07	1.39285e+07	1.35658e+07	1.39557e+07	1.54142e+07	1.69458e+07	1.62363e+07	C00417	ko00020,ko00630,ko00660,ko01100,ko01110,ko01210
pmn001708	487.34	425.34	488.35	C30H48O5	[M-H]-	2,3,23-Trihydroxyurs-12-en-28-oic acid (Asiatic acid)	Terpenoids	Triterpene	464-92-6	1	121351	98577.7	76709.3	399623	411135	432487	574059	589777	553243	577745	571004	581946	378487	368800	359113	1.07075e+06	1.12567e+06	1.19691e+06	1.34719e+06	1.39126e+06	1.31355e+06	1.35939e+06	1.32025e+06	1.29287e+06	849029	831062	774737	C08617	-
Walp004752	218.21	88.08	217.204	C12H27NO2	[M+H]+	2-Aminododecane-1,4-diol	Lipids	Sphingolipids	-	1	8.39667e+07	9.97134e+07	5.56524e+07	5.71591e+07	6.74342e+07	5.38155e+07	3.73794e+07	3.22449e+07	3.90942e+07	3.93638e+07	2.74145e+07	3.4219e+07	3.69637e+07	3.02802e+07	2.35967e+07	6.02959e+07	4.56377e+07	6.84434e+07	3.10099e+07	3.29204e+07	3.40459e+07	3.1738e+07	4.14436e+07	4.1671e+07	4.7652e+07	5.19861e+07	4.823e+07	-	-
mws0178	353.09	191.06	354.095	C16H18O9	[M-H]-	Chlorogenic acid (3-O-Caffeoylquinic acid)*	Phenolic acids	Phenolic acids	327-97-9	1	1.35407e+06	1.717e+06	987790	1.02839e+07	1.08407e+07	1.55671e+07	1.10806e+07	1.04982e+07	1.05222e+07	9.14757e+06	7.86581e+06	7.35577e+06	2.71177e+06	2.46949e+06	2.2272e+06	1.34819e+07	1.54242e+07	1.65967e+07	1.2716e+07	1.03543e+07	2.00311e+07	8.95037e+06	9.36909e+06	9.05659e+06	10431625	1.13808e+07	1.05494e+07	C00852	ko00940,ko00941,ko00945,ko01110
mws0752	185.15	185.16	186.162	C11H22O2	[M-H]-	Undecylic Acid	Lipids	Free fatty acids	112-37-8	2	3.64935e+06	3.2922e+06	2.43416e+06	3.0056e+06	3.31196e+06	4.09302e+06	3.74567e+06	3.89047e+06	3.92942e+06	3.75329e+06	3.84908e+06	4.02906e+06	3.87639e+06	3.45468e+06	3.03297e+06	3.17399e+06	3.59443e+06	3.43136e+06	3.77947e+06	3441923	3.61871e+06	5.15339e+06	3.6219e+06	3.63792e+06	3.69352e+06	3.39688e+06	3.69844e+06	C17715	-
HJN087	433.12	271.06	434.121	C21H22O10	[M-H]-	Naringenin-4'-O-glucoside*	Flavonoids	Flavanones	-	3	318695	137465	223356	162744	136732	151008	87232.7	121395	94431	106485	100957	173325	2.91127e+06	2.97291e+06	3.03455e+06	1.61724e+06	2.09975e+06	1.65467e+06	1.21468e+06	1.31036e+06	1.28961e+06	948671	907897	960378	843199	876288	927946	-	-
Lmjn013497	333.2	251.2	334.214	C20H30O4	[M-H]-	Agathic acid*	Terpenoids	Ditepenoids	640-28-8	3	16565.7	26075.3	17938.8	1.11035e+06	1.07673e+06	938465	871109	801968	798235	812777	843409	947921	30601.5	26616.2	22631	911508	940615	836661	883131	869964	859197	803205	838862	909221	717171	652125	673626	-	-
Lmhn006533	371.13	209.08	372.142	C17H24O9	[M-H]-	Awsoniaside B	Phenolic acids	Phenolic acids	-	2	25351.7	15322.1	9523.33	996326	1.03897e+06	1.16039e+06	1.05864e+06	1.05974e+06	1.03328e+06	895273	860529	987724	16689.2	18270.2	19851.2	488857	700648	589924	516911	481357	501769	571201	549820	529588	662177	729964	699123	-	-
Zmyn000110	258.04	78.96	259.046	C6H14NO8P	[M-H]-	D-Glucosamine 1-phosphate	Others	Saccharides	2152-75-2	3	25439	16675.3	16630.2	2.81092e+06	1.54138e+06	3.08165e+06	2.10153e+06	2.09087e+06	2.59352e+06	1.52655e+06	1.45351e+06	2.13917e+06	34367.5	29303.4	24239.2	2.87997e+06	3.04437e+06	2.487e+06	1.53657e+06	2.09636e+06	1.16532e+06	1.23803e+06	1.18738e+06	2.34198e+06	1.87273e+06	2.06417e+06	1.96245e+06	C06156	ko00520,ko01100,ko01250
Wmyn000216	345.08	169.01	346.09	C14H18O10	[M-H]-	methyl 6-O-galloyl-β-D-gluco-pyranosid	Phenolic acids	Phenolic acids	-	2	33340	32090.2	19215.4	37706.4	12493.1	28330	12851.4	44676.9	31238.4	9	9	9	1.00153e+06	1.02016e+06	1.03878e+06	1.28454e+06	1.35622e+06	1.3883e+06	1.15963e+06	1.20309e+06	1.27624e+06	1.07903e+06	937765	1.07149e+06	545402	563392	599994	-	-
Wayn001257	292.14	130.09	293.147	C12H23NO7	[M-H]-	N-(1-Deoxy-1-fructosyl)Leucine	Nucleotides and derivatives	Nucleotides and derivatives	-	3	1.24276e+06	348913	97873.3	328198	360644	296918	243754	318006	264696	259640	84255.8	245461	779282	809139	838996	1.29826e+06	982828	938971	667218	763001	172610	766271	498200	790934	933525	978880	887548	-	-
Zmxp005324	361.16	189.09	360.157	C20H24O6	[M+H]+	Dihydrodehydrodiconiferyl alcohol	Lignans and Coumarins	Lignans	126253-41-6	3	62058.5	30010	33944.6	349710	452745	378836	498855	424209	490430	421908	459363	457502	27686.9	21582.9	15478.8	419572	347674	453629	454136	282203	408142	335178	382097	385958	378483	414411	384649	-	-
pme1210	150.06	61.01	149.051	C5H11NO2S	[M+H]+	L-Methionine	Amino acids and derivatives	Amino acids and derivatives	63-68-3	1	6.00059e+06	5.56603e+06	6.8807e+06	434800	447209	463560	882744	796839	678355	651151	750281	840898	1.09972e+07	9.74818e+06	8.49916e+06	300681	334172	287164	638706	543489	599749	425299	468677	600413	1.7313e+06	1.77284e+06	1.61195e+06	C00073	ko00270,ko00470,ko00966,ko00970,ko00999,ko01100,ko01110,ko01210,ko01230,ko01240
Lmgp000796	150.06	61.01	149.048	C8H7NO2	[M+H]+	4-Hydroxymandelonitrile	Alkaloids	Phenolamine	13093-65-7	1	6.00059e+06	5.56603e+06	6.8807e+06	434800	447209	463560	882744	796839	678355	651151	750281	840898	1.09972e+07	9.74818e+06	8.49916e+06	300681	334172	287164	638706	543489	599749	425299	468677	600413	1.7313e+06	1.77284e+06	1.61195e+06	C00650	-
mws0636	313.15	166.09	312.147	C18H20N2O3	[M+H]+	L-Phenylalanyl-L-phenylalanine	Amino acids and derivatives	Amino acids and derivatives	2577-40-4	3	1.68699e+06	1.29687e+06	1.0332e+06	9	9	9	44091.6	73355	66575.9	177232	277592	250766	267752	253361	238970	36675	26675	50571.5	53350	36675	46119.8	45294.9	86024.8	142216	307000	279394	286851	-	-
Wasn001627	295.1	89.02	296.111	C11H20O9	[M-H]-	Glucosyl 2,3-Dihydroxy-2-Methylbutanoic Acid	Organic acids	Organic acids	-	3	1.96972e+06	2.76332e+06	1.86973e+06	1.27789e+06	1.17318e+06	1.31316e+06	1.1155e+06	905301	1.11642e+06	1.18386e+06	1.12395e+06	1.1532e+06	1.66288e+06	1.8175e+06	1.97211e+06	972984	1.01712e+06	909135	766316	814864	728424	724431	207258	740939	1.42397e+06	1.41373e+06	1.30173e+06	-	-
Jmwn002172	315.11	135.04	316.116	C14H20O8	[M-H]-	3,4-dihydroxyphenylethanol-β-D-glucopyranoside	Phenolic acids	Phenolic acids	-	3	3.22892e+06	4.23868e+06	2.96659e+06	992565	938364	1.0231e+06	967736	934251	1.0484e+06	935537	951590	1.01766e+06	2.18244e+06	2.29694e+06	2.41144e+06	698463	695942	676713	628155	619819	681230	639467	658704	575538	990165	1.05426e+06	957264	-	-
MA10002917	183	109.02	184.012	C6H4N2O5	[M-H]-	2,4-Dinitrophenol	Phenolic acids	Phenolic acids	51-28-5	3	338289	337733	337897	358083	285935	301670	268789	295846	299821	255225	242377	265024	336125	344938	353751	344288	289289	273632	231646	255228	237300	270508	240425	211930	397736	376165	360396	C02496	-
MW0108922	216.09	135.05	157.074	C7H11NO3	[M+CH3COO]-	Tiglylglycine	Amino acids and derivatives	Amino acids and derivatives	35842-45-6	3	2.05585e+07	2.01691e+07	1.52776e+07	1.78922e+07	1.86645e+07	1.94297e+07	2.0697e+07	1.99394e+07	1.90449e+07	1.90372e+07	1.89346e+07	1.96963e+07	1.77093e+07	1.78071e+07	1.79049e+07	1.67184e+07	1.74814e+07	1.97601e+07	2.02085e+07	2.11509e+07	2.18725e+07	2.27807e+07	2.19731e+07	2.10059e+07	2.21665e+07	2.12984e+07	2.00762e+07	-	-
pmb2789	309.21	209.05	310.214	C18H30O4	[M-H]-	13S-Hydroperoxy-6Z,9Z,11E-octadecatrienoic acid	Lipids	Free fatty acids	121107-97-9	3	37616.6	16550.7	23875.1	50734.8	45368.7	52024.5	46534.2	56374.4	48557.2	42631.9	43513.7	51364.3	21429.4	21979.8	22530.1	26888.2	31800.8	25999.5	23477.8	27631.2	23016.7	29462.1	25541	30859.5	38469.1	41041.2	37240.7	-	-
Wbsp000191	226.19	180.18	225.184	C12H23N3O	[M+H]+	3,7,11-trimethyl-2-oxa-6,10,13-triazatricyclo[7.3.1.05,13]tridecane	Alkaloids	Alkaloids	-	2	713398	1.43827e+06	728304	958368	641388	750577	561460	606596	827319	475915	571446	606578	558148	538590	519031	884589	733479	766330	696162	654930	659865	594445	632784	564602	572770	615746	560377	-	-
Hmsn002272	327.11	165.05	328.116	C15H20O8	[M-H]-	Demethyl coniferin	Phenolic acids	Phenolic acids	-	2	1.50028e+06	2.39027e+06	1.9255e+06	922324	1.09203e+06	1.17407e+06	1.17252e+06	1.19968e+06	1.14762e+06	1.1212e+06	1.08587e+06	1.2509e+06	1.64067e+06	1.74971e+06	1.85874e+06	957077	1.05687e+06	969444	1.27582e+06	1.12787e+06	1.12402e+06	1.18412e+06	1.71395e+06	1.29578e+06	1.33172e+06	1.21995e+06	1.22584e+06	-	-
ZbWp003008	194.12	120.08	193.11	C11H15NO2	[M+H]+	N-Ethylphenylalanine	Amino acids and derivatives	Amino acids and derivatives	-	1	51406	90585.7	36675	8.22065e+06	8.63583e+06	9.67638e+06	1.13365e+07	1.15572e+07	1.26673e+07	1.61794e+07	1.70032e+07	1.53162e+07	30010	29826.9	29643.7	7.52802e+06	8.99762e+06	1.04147e+07	1.20336e+07	1.20315e+07	1.10484e+07	1.33572e+07	1.33578e+07	1.30062e+07	9.55745e+06	1.04868e+07	1.03723e+07	-	-
Zbfn002396	343.1	163.04	344.111	C15H20O9	[M-H]-	Caffeoyl-O-mannitol	Phenolic acids	Phenolic acids	-	2	1.0275e+07	1.08025e+07	8.63996e+06	6.70221e+06	6.54144e+06	6.87095e+06	6.10518e+06	5.88029e+06	6.56901e+06	6.52361e+06	5.73497e+06	6.29043e+06	6.61103e+06	6.24427e+06	5.87752e+06	4.41305e+06	5.1717e+06	5.28443e+06	4.30244e+06	4.46933e+06	4.35513e+06	4.49808e+06	4.8003e+06	4.42194e+06	5.78031e+06	6.06287e+06	5.48535e+06	-	-
mws0255	112.05	95.02	111.043	C4H5N3O	[M+H]+	Cytosine	Nucleotides and derivatives	Nucleotides and derivatives	71-30-7	3	234936	126071	598251	1.1296e+06	894266	992279	1.22123e+06	1.37262e+06	1.12254e+06	1.10727e+06	1.04948e+06	1.1254e+06	398041	410880	423719	914112	956712	989637	991196	857784	993664	781248	770562	729028	608394	638921	578019	C00380	ko00240,ko01100,ko01232
Zamn006847	227.13	183.14	228.136	C12H20O4	[M-H]-	glycoric acid	Others	Others	-	3	878144	955092	625851	4.26244e+06	4.22055e+06	4.50168e+06	7.33654e+06	6.1388e+06	7.28615e+06	5.99921e+06	6.48325e+06	7.15907e+06	929629	928150	926671	3.62021e+06	3.82574e+06	5.25462e+06	3.55759e+06	3.67104e+06	3.62348e+06	3.11276e+06	3.14004e+06	3.30785e+06	4.6021e+06	4.38107e+06	4.16345e+06	-	-
Waln011009	578.34	279.23	579.354	C28H54NO9P	[M-H]-	2-(2,3-dihydroxypropoxy)-3-(((2-(dimethylamino)ethoxy)(hydroxy)phosphoryl)oxy)propyl (11Z,14Z)-octadeca-11,14-dienoate*	Lipids	LPE	-	1	844329	1.35173e+06	913297	72290.3	59275.3	89099.7	72842.2	80868.9	104859	93384.5	69160.6	67285	5.24432e+06	4.5956e+06	3.94689e+06	176442	187959	172009	100031	115828	108601	92705.7	75379.2	86934.2	990486	902001	919105	-	-
Lmbn005662	295.23	171.1	296.235	C18H32O3	[M-H]-	9(10)-EpOME;(9R,10S)-(12Z)-9,10-Epoxyoctadecenoic acid	Lipids	Free fatty acids	16833-56-0	3	213699	218846	141990	278428	275223	289376	269904	512776	234042	577266	611242	321419	639049	618564	598079	483199	572949	511103	449988	440473	383870	391523	682272	719710	404432	391266	366217	C14825	ko00591,ko01100
mws0866	259.022	96.9696	260.03	C6H13O9P	[M-H]-	D-Glucose 6-phosphate*	Others	Saccharides	56-73-5	3	5.15305e+06	4.01484e+06	3.43571e+06	3.44589e+06	3.05422e+06	6.01957e+06	3.3842e+06	3.79935e+06	3.49575e+06	3.20602e+06	3.07108e+06	3.28668e+06	6.40793e+06	5.79124e+06	5.17455e+06	6.32064e+06	3.01089e+06	3.88022e+06	3.64722e+06	4.2973e+06	3.82667e+06	3.55896e+06	3.94291e+06	3.74687e+06	7.13914e+06	7.56632e+06	6.84943e+06	C00092	ko00500,ko00524,ko00562,ko01100,ko01110
Cmmn012461	299.2	299.2	300.209	C20H28O2	[M-H]-	Dehydroabietic acid	Terpenoids	Ditepenoids	1740-19-8	2	1.37549e+06	6.09409e+06	1.2217e+06	943490	1.06359e+06	1.13459e+06	1.15417e+06	1.18382e+06	1.88371e+06	1.29533e+06	1.25104e+06	1.53862e+06	8.45349e+06	7.35947e+06	6.26545e+06	748774	882609	855148	845028	1.03374e+06	923195	988649	915769	1.02544e+06	4.63592e+06	4.41508e+06	4.18704e+06	C12078	-
Hmhp001812	282.12	136.06	281.112	C11H15N5O4	[M+H]+	2'-O-Methyladenosine	Nucleotides and derivatives	Nucleotides and derivatives	2140-79-6	1	32865.6	14084.2	16015.3	8.00322e+06	8.4446e+06	9.07428e+06	8.65123e+06	8.73199e+06	8.54302e+06	7.62848e+06	7.20561e+06	7.50918e+06	21675	14279.9	6884.83	5.86864e+06	7.54898e+06	7.43498e+06	8.34693e+06	8.96552e+06	8.35307e+06	5.69935e+06	6.44765e+06	6.7527e+06	6.82902e+06	6.22798e+06	6.29964e+06	-	-
pma1751	286.09	124.04	285.085	C12H15NO7	[M+H]+	N-(beta-D-Glucosyl)nicotinate*	Others	Vitamin	-	1	1.95085e+07	4.54697e+07	1.18692e+07	1.56024e+07	1.05641e+07	1.68986e+07	1.55192e+07	1.56777e+07	1.62904e+07	1.44747e+07	9.75849e+06	3.3058e+07	2.23542e+07	1.7938e+07	1.35219e+07	3.43876e+07	4.25391e+07	4.48541e+07	3.81531e+07	4.06904e+07	4.11301e+07	4.09647e+07	4.34386e+07	4.47332e+07	2.30527e+07	2.5461e+07	2.38374e+07	-	-
Wbtn005071	465.1	303.05	466.111	C21H22O12	[M-H]-	2,5-dihydroxy-1,6-dimethoxy-8-{[(2s,3r,4s,5s,6r)-3,4,5-trihydroxy-6-(hydroxymethyl)oxan-2-yl]oxy}xanthen-9-one	Flavonoids	Other Flavonoids	-	2	457405	420625	342080	134262	300320	345425	159368	251895	235200	150366	195140	195140	7.38517e+06	7.62935e+06	7.87354e+06	3.71412e+06	4.96239e+06	4.24e+06	5.91198e+06	3.32645e+06	3.56022e+06	5.46834e+06	5.50733e+06	6.00729e+06	3.30065e+06	3.64678e+06	3.55371e+06	-	-
Wbsp001938	220.12	90.06	219.111	C9H17NO5	[M+H]+	Casuarine Analogue	Alkaloids	Alkaloids	-	3	1.33003e+06	953030	903145	1.20029e+06	1.10434e+06	1.04018e+06	644037	749192	992196	873523	883608	925051	646837	521667	396498	1.14632e+06	1.58853e+06	1.54909e+06	1.15994e+06	1.25662e+06	1.29613e+06	1.0036e+06	1.1304e+06	1.26723e+06	1.34362e+06	1.2331e+06	1.22911e+06	-	-
Hmln003398	503.34	485.33	504.345	C30H48O6	[M-H]-	2,3,19,23-Tetrahydroxyurs-12-en-28-oic acid*	Terpenoids	Triterpene	-	3	92054.3	109659	64539.2	134865	141161	144174	156259	172023	163592	181969	155369	167490	183178	182789	182399	311975	300920	322546	366862	391193	373198	320598	370533	359815	262169	238488	242301	-	-
Zmpn008194	471.35	471.35	472.355	C30H48O4	[M-H]-	2,3-Dihydroxyurs-12-en-28-oic acid (Corosolic acid)*	Terpenoids	Triterpene	4547-24-4	3	6.68871e+06	4.39633e+06	4.12721e+06	4.99364e+06	4.87483e+06	4.77995e+06	7.49203e+06	6.14277e+06	6.66988e+06	6.20619e+06	6.39695e+06	7.46806e+06	4.1805e+06	4.77283e+06	5.36516e+06	4.92468e+06	8.74214e+06	6.988e+06	6.13612e+06	6.25929e+06	5.4656e+06	8.10042e+06	7.46807e+06	7.38047e+06	7.03862e+06	6.90748e+06	6.38081e+06	-	-
pmn001705	471.35	471.35	472.355	C30H48O4	[M-H]-	3,24-Dihydroxy-17,21-semiacetal-12(13)oleanolic fruit*	Terpenoids	Triterpene	-	3	6.68871e+06	4.39633e+06	4.12721e+06	4.99364e+06	4.87483e+06	4.77995e+06	7.49203e+06	6.14277e+06	6.66988e+06	6.20619e+06	6.39695e+06	7.46806e+06	4.1805e+06	4.77283e+06	5.36516e+06	4.92468e+06	8.74214e+06	6.988e+06	6.13612e+06	6.25929e+06	5.4656e+06	8.10042e+06	7.46807e+06	7.38047e+06	7.03862e+06	6.90748e+06	6.38081e+06	-	-
Zmyn000108	209.03	85.03	210.038	C6H10O8	[M-H]-	D-Saccharic acid*	Others	Saccharides	87-73-0	1	7.65891e+06	8.49344e+06	8.65636e+06	1.02354e+07	1.1507e+07	1.09806e+07	9.09567e+06	9.02919e+06	9675531	8.53963e+06	9.56644e+06	8.1933e+06	7.0703e+06	7.16793e+06	7.26556e+06	8.37834e+06	8.53294e+06	9.14178e+06	7.22417e+06	7.01523e+06	7.13402e+06	8.34201e+06	7.7782e+06	6.87086e+06	8.92174e+06	9.8587e+06	9.20838e+06	C00818	ko00053,ko01100
Zmmp001429	189.13	86.1	188.116	C8H16N2O3	[M+H]+	Glycyl-L-leucine	Amino acids and derivatives	Amino acids and derivatives	-	2	4.6351e+06	5.56786e+06	3.00167e+06	89527.2	88377.2	187401	99820.1	242674	426549	249443	178294	224855	1.24044e+06	1.03839e+06	836341	79220.6	90588.2	112691	61845.9	96821.7	81566.4	60005.6	177540	79579.2	699146	705967	641996	-	-
pmn001691	327.22	291.2	328.225	C18H32O5	[M-H]-	9,12,13-Trihydroxy-10,15-octadecadienoic acid	Lipids	Free fatty acids	-	1	289690	268225	219767	1.42472e+06	1.60429e+06	1.49477e+06	1.52718e+06	1.55733e+06	1.62483e+06	1.43092e+06	1.57412e+06	1.62643e+06	856934	897964	938994	2.00395e+06	2.1033e+06	2.27135e+06	2.05944e+06	2.08603e+06	2.14223e+06	2.31423e+06	2.38198e+06	2.37953e+06	1.96271e+06	1.76943e+06	1.85831e+06	-	-
ML10197929	130.09	88.04	131.07	C4H9N3O2	[M-H]-	Creatine	Organic acids	Organic acids	57-00-1	3	219531	183376	202707	119301	125692	104913	101438	104413	92717.5	123525	114685	116368	120999	123388	125776	88919.6	87608.6	80830.3	89453.6	70350.6	99561.2	80585.9	84233.5	74239.1	115490	117496	127157	C00300	ko00260,ko00330,ko01100
Zmgn001448	175.06	115.04	176.069	C7H12O5	[M-H]-	2-Propylmalic Acid	Organic acids	Organic acids	-	1	492618	521244	376774	2.452e+07	2.64982e+07	2.46722e+07	2.65252e+07	2.64246e+07	2.73408e+07	2.21789e+07	2.35911e+07	2.54929e+07	45010	141159	237308	2.42546e+07	2.04569e+07	2.67212e+07	2.7589e+07	2.70611e+07	2.1033e+07	2.00125e+07	2.61976e+07	2.5238e+07	2.3572e+07	2.60659e+07	2.43117e+07	C05994	ko00620
pme2996	161.02	117.03	162.032	C9H6O3	[M-H]-	4-Hydroxycoumarin	Lignans and Coumarins	Coumarins	1076-38-6	3	20005	82717.3	15005	56356.6	95076.9	59226.8	113485	104417	93381.2	77053.4	91497	98370	27475.9	21247.6	15019.3	54189.6	87119.5	61959.5	79943.8	88672	50015	66521.4	82460.4	80655.9	75770.4	70248.6	77738.6	C20414	-
Wafn002081	285.06	153.02	286.069	C12H14O8	[M-H]-	Dihydroxybenzoyl xyloside	Phenolic acids	Phenolic acids	-	1	65906	46050.8	61633.7	39843.6	100286	25436.7	76456	189738	158216	135301	178102	100951	5.81854e+06	5.6906e+06	5.56266e+06	2.94747e+06	3.0606e+06	3.41668e+06	2.79435e+06	2.82381e+06	2.7712e+06	2.75481e+06	2.71255e+06	2.79001e+06	1.67678e+06	1.86102e+06	1.78583e+06	-	-
pme3388	189.13	144.1	188.127	C7H16N4O2	[M+H]+	Homoarginine	Amino acids and derivatives	Amino acids and derivatives	156-86-5	2	119055	197093	71845.2	121634	143335	150215	89575.5	113277	124619	121268	99193.9	107791	15569.2	30381.3	45193.4	92745.5	162475	143701	111548	111504	129532	86251.1	79476.3	106407	132654	146171	144532	C01924	-
pmp000233	463.12	313.07	462.116	C22H22O11	[M+H]+	Swertiajaponin	Flavonoids	Flavones	6980-25-2	3	2356000	1.04e+06	1782760	1684915	1346340	1.02594e+06	852379	884848	686655	995135	720278	698380	1.96365e+06	1.83916e+06	1.71467e+06	3.58379e+06	411613	8173120	6078740	623030	4510330	3424015	500885	2.48747e+06	1.96359e+06	1.77733e+06	1.81975e+06	C10187	-
Walp007043	274.27	88.08	273.267	C16H35NO2	[M+H]+	2-Aminohexadecane-1,4-diol*	Lipids	Sphingolipids	-	1	1.28216e+07	2.30429e+07	1.0113e+07	1.88052e+07	2.25413e+07	1.88165e+07	8.11716e+06	1.15049e+07	1.17509e+07	1.26044e+07	1.28628e+07	1.20249e+07	8.24093e+06	6.91282e+06	5.58471e+06	1.47777e+07	1.4239e+07	1.46522e+07	1.17446e+07	1.24941e+07	1.31978e+07	1.25718e+07	1.08801e+07	1.46265e+07	1.44044e+07	1.54631e+07	1.59846e+07	-	-
pme2746	784.15	437.09	785.157	C27H33N9O15P2	[M-H]-	Riboflavin 5'-Adenosine Diphosphate	Nucleotides and derivatives	Nucleotides and derivatives	146-14-5	1	2.16833e+06	2.25056e+06	1.71261e+06	6.31604e+06	6.40417e+06	6.51811e+06	7.07345e+06	6.38353e+06	6.71157e+06	6.28276e+06	7.01636e+06	6.64743e+06	4.54933e+06	4.47921e+06	4.40909e+06	6.58597e+06	6.74125e+06	6.22011e+06	7.67156e+06	6.91334e+06	7.5568e+06	6.79869e+06	6.13841e+06	6.99484e+06	6.10098e+06	6.36086e+06	5.72552e+06	C00016	ko00740,ko01100,ko01110,ko01240
Smpn011792	471.35	471.34	472.355	C30H48O4	[M-H]-	2,3-Dihydroxy-12-ursen-28-oic acid	Terpenoids	Triterpene	-	1	1.16363e+07	9.1532e+06	7.94908e+06	1.45661e+07	1.63062e+07	1.84973e+07	2.25181e+07	2.04767e+07	2.00028e+07	1.92173e+07	1.90117e+07	2.09639e+07	1.05754e+07	1.00951e+07	9.61475e+06	1.5284e+07	1.97144e+07	1.77629e+07	1.71491e+07	1.72201e+07	1.73196e+07	1.89232e+07	1.79574e+07	1.88736e+07	1.84744e+07	1.84597e+07	1.68272e+07	-	-
Wbtn006810	287.05	135.04	288.063	C15H12O6	[M-H]-	6,7-dihydroxy-1,3-dimethoxyxanthen-9-one*	Flavonoids	Other Flavonoids	-	2	5378.71	10005	2828.83	384021	684385	701908	1.34188e+06	1.33804e+06	1.3453e+06	1.7977e+06	1.92187e+06	1.91368e+06	16518.9	14487.2	12455.6	904942	968436	995509	1.57957e+06	1.58029e+06	1.63025e+06	2.11917e+06	2.13253e+06	2.0548e+06	1.20537e+06	1.33891e+06	1.29218e+06	-	-
mws0863	213.02	96.97	214.024	C5H11O7P	[M-H]-	2-Deoxyribose-5'-phosphate*	Nucleotides and derivatives	Nucleotides and derivatives	102916-66-5	3	20852.3	72756.7	30395.5	123961	136301	115092	137868	150780	138859	201575	187850	216882	85030	57540.4	30050.9	99767.4	92591.3	89300.4	68087.9	96694.1	118085	148851	117007	150523	164949	149163	152784	C00673	ko00030,ko01100
MWSHC2022	359.1	197.05	360.106	C15H20O10	[M-H]-	Glucosyringic acid	Phenolic acids	Phenolic acids	33228-65-8	1	3.15337e+07	2.90564e+07	2.41722e+07	376931	353532	224982	9	9	9	403859	95179.4	219015	2.62459e+07	2.44849e+07	2.27238e+07	196836	262720	461539	203648	390187	200145	418674	427894	231615	3.26596e+06	3.63325e+06	3.45904e+06	-	-
Wayn000597	515.12	111.01	516.133	C18H28O17	[M-H]-	Citric acid-1-O-diglucoside	Organic acids	Organic acids	-	2	9931545	3.45255e+06	4.77227e+06	711432	1332880	699585	1235340	1050530	524995	1247110	668373	497051	3.09603e+06	3.85989e+06	4.62376e+06	629716	684812	650614	510188	617008	516097	959895	860935	590743	1.57735e+06	1.41892e+06	1.48463e+06	-	-
Lcsn000626	261	181.05	262.011	C12H6O7	[M-H]-	Rubusin B	Others	Others	-	1	800358	638157	670574	2.32433e+06	2.44298e+06	2.48908e+06	2.63228e+06	2.97161e+06	2.62133e+06	2.90934e+06	2.93975e+06	3.12709e+06	366681	401635	436589	1.47979e+06	1.49547e+06	1.79875e+06	1.95989e+06	1.8045e+06	1.54092e+06	1.79286e+06	1.35091e+06	1.50155e+06	2.10989e+06	2.34477e+06	2.20282e+06	-	-
mws1060	267.07	135.03	268.081	C10H12N4O5	[M-H]-	9-(Arabinosyl)hypoxanthine	Nucleotides and derivatives	Nucleotides and derivatives	7013-16-3	3	909599	785373	666016	1.66265e+06	1.77619e+06	1.67735e+06	545465	651714	522694	613443	582345	590173	6.67019e+06	6.65554e+06	6.6409e+06	1.71398e+06	1.53534e+06	1.57213e+06	476914	495235	540601	673926	694839	644863	1.51055e+06	1.40964e+06	1.56703e+06	-	-
Ybnn007052	285.04	285.04	286.048	C15H10O6	[M-H]-	Norartocarpetin*	Flavonoids	Flavones	520-30-9	2	128146	86183.5	27671.9	345453	369943	351473	264793	310866	385798	282852	280239	280141	1.10559e+06	1.11246e+06	1.11933e+06	1.12243e+07	1.53682e+07	1.28763e+07	1.25955e+07	1.33865e+07	1.11244e+07	9.80024e+06	7.44369e+06	8.61422e+06	2.26212e+06	2.51768e+06	2.3953e+06	-	-
pmn001738	403.12	223.06	404.132	C17H24O11	[M-H]-	Oleoside 11-methyl ester	Terpenoids	Monoterpenoids	60539-23-3	3	730813	674825	705551	59223.3	90734.2	118494	67781.2	93327.2	100427	94367.2	116064	148854	528961	464617	400274	96099.1	142304	88098.1	105470	82396.2	146359	87439.7	103509	86668.4	136369	150657	148925	-	-
pmd0147	548.37	184.07	547.364	C28H54NO7P	[M+H]+	LysoPC 20:2*	Lipids	LPC	-	3	524200	557322	304234	122622	117613	113366	161398	167922	149256	118677	87233.5	79702.4	346337	338723	331109	394784	337873	480521	271656	234536	193749	174916	172551	126045	376761	409370	417527	-	-
MWSmce315	167.99	135.01	166.986	C7H5NS2	[M+H]+	2-Mercaptobenzothiazole	Alkaloids	Alkaloids	149-30-4	3	40130.6	41995.6	26454.9	42616.1	41390.2	50225.7	30557.8	30660.6	40390.4	33287.2	32956.9	41175.9	31561.4	29578.1	27594.8	24808.5	28535.1	22946.1	38007.4	33140.4	42529.1	26443.9	33161.4	36126.9	42530.2	40140	38201.5	C14437	-
Wasn000528	337.08	277.06	338.085	C12H18O11	[M-H]-	2-O-α-D-Glucopyranosyl-L-ascorbic acid	Others	Vitamin	129499-78-1	3	6.23167e+06	2015840	1.70874e+06	3.8069e+06	4.16889e+06	3.94502e+06	3.8226e+06	3.89669e+06	3.73144e+06	4.10354e+06	3.4335e+06	3.37742e+06	6.43838e+06	6.8428e+06	7.24722e+06	4.19525e+06	4.21067e+06	4.80284e+06	3.95894e+06	4.09983e+06	4.04801e+06	3.63563e+06	3.86203e+06	3.43078e+06	4.79236e+06	5.27899e+06	4.83563e+06	C18339	-
Lmtn001569	474.16	312.1	475.169	C20H29NO12	[M-H]-	2-Glucosyl-glucosyloxy-2-phenylacetic acid amide	Alkaloids	Alkaloids	-	3	9	9	9	9703.52	16017.7	5668.4	21183	4786.39	22363.1	40388.9	27424.6	35726.5	11345.3	12543.7	13742.1	98262.7	106376	104513	74242.6	125631	136341	257496	80346.6	84137.1	90488.7	84786.5	94490.4	-	-
MWSmce083	207.07	133.03	208.074	C11H12O4	[M-H]-	Ferulic acid methyl ester	Phenolic acids	Phenolic acids	2309-07-1	2	15972.5	5753.04	5153.34	151232	161732	157848	455868	431373	463009	593757	624192	606333	10377.4	13245.4	16113.3	310740	333281	347136	740508	781522	700535	983367	851209	943025	484524	434766	457940	-	-
WaYp007548	230.25	62.06	229.241	C14H31NO	[M+H]+	2-Aminotetradecan-1-ol*	Lipids	Sphingolipids	-	1	2.55242e+06	4.75086e+06	1.49768e+06	949934	849036	1.78662e+06	1.43564e+06	1.43941e+06	1.33145e+06	1.77603e+06	1.90942e+06	1.11172e+06	1.98788e+06	1.44981e+06	911743	2.84509e+06	2.64311e+06	2.60334e+06	1.67917e+06	1.70765e+06	2.31357e+06	1.63506e+06	1.8806e+06	2.4101e+06	2.33557e+06	2.24663e+06	2.4995e+06	-	-
pmd0136	524.37	184.07	523.364	C26H54NO7P	[M+H]+	LysoPC 18:0(2n isomer)	Lipids	LPC	-	1	1.07477e+07	7.8743e+06	5.22891e+06	1.33289e+08	1.68581e+08	1.50643e+08	113675798	1.03836e+08	1.03662e+08	1.18285e+08	1.14048e+08	1.55072e+08	3.04328e+07	2.5013e+07	1.95932e+07	2.96308e+08	1.54947e+08	1.0943e+08	1.99532e+08	1.87502e+08	2.13887e+08	2.16028e+08	1.08275e+08	1.27444e+08	5.80389e+07	6.33875e+07	5.75249e+07	-	-
MWSmce370	151.04	107.05	152.047	C8H8O3	[M-H]-	4-Hydroxyphenylacetic acid	Phenolic acids	Phenolic acids	156-38-7	1	87157.7	107912	52176.6	831098	599068	554431	1.17193e+06	1.08422e+06	1.19413e+06	930811	710408	773113	32330.1	48277.4	64224.6	573344	531242	642965	919630	753464	709104	837440	508937	1250470	529542	528151	480518	C00642	ko00350,ko00360,ko01100
pmb2640	199.17	199.17	200.178	C12H24O2	[M-H]-	Dodecanoic acid (Lauric acid)	Lipids	Free fatty acids	143-07-7	1	906490	814252	660714	1.97556e+07	2.10585e+07	2.06588e+07	2.26165e+07	2.32761e+07	2.05856e+07	1.81464e+07	1.84066e+07	2.02163e+07	922680	863582	804484	2.19286e+07	2.19678e+07	2.32596e+07	2.04445e+07	2.08086e+07	2.01266e+07	1.96299e+07	1.9905e+07	1.9018e+07	1.67656e+07	1.69027e+07	1.52976e+07	C02679	ko00061,ko01100,ko01110
MW0103373	317.1	159.05	258.085	C10H14N2O6	[M+CH3COO]-	3-Methyluridine	Nucleotides and derivatives	Nucleotides and derivatives	2140-69-4	3	8340	11317.7	5005	2.83568e+07	3.22586e+07	3.31664e+07	5.44832e+07	5.91268e+07	6.07064e+07	5.93757e+07	5.41617e+07	6.92866e+07	10764.1	12052.1	13340	2.75359e+07	3.51381e+07	3.33515e+07	6.5277e+07	5.94564e+07	5.61639e+07	5.38803e+07	6.10957e+07	5.72462e+07	4.09758e+07	4.19363e+07	3.77373e+07	-	-
MW0105204	196.06	150.05	195.053	C9H9NO4	[M+H]+	4-Carboxyphenylglycine	Amino acids and derivatives	Amino acids and derivatives	7292-81-1	3	2.72799e+06	4.37153e+06	1.77622e+06	8.53067e+06	9.80021e+06	9.50574e+06	9.85051e+06	9.64501e+06	1.03439e+07	1.08366e+07	1.05045e+07	1.12421e+07	1.22729e+06	947694	668099	7.41419e+06	8.8889e+06	8.67489e+06	7.87383e+06	8.52248e+06	8.25864e+06	7.02968e+06	7.86031e+06	8.13386e+06	8.89702e+06	9.23052e+06	8.27361e+06	-	-
mws0463	301.07	164.01	302.079	C16H14O6	[M-H]-	Hesperetin	Flavonoids	Flavanones	520-33-2	3	8534.26	921.757	3978.84	21274.9	19312.4	24877.5	31019.7	26868.7	30662.5	32774.1	30308.6	34401.5	1855.85	2207.63	2559.41	5686.18	8249.36	9192.76	10414	12865.9	11969.3	7652.45	6434.84	12563.6	19303.6	20078.7	17990.5	C01709	ko00941
pmb0883	482.32	341.31	481.317	C23H48NO7P	[M+H]+	LysoPE 18:0	Lipids	LPE	69747-55-3	3	164176	129135	123764	2.46362e+06	3.89574e+06	1.98126e+06	1.11009e+06	1.17116e+06	1.18373e+06	1.23118e+06	1.10438e+06	1.24648e+06	401704	345621	289538	7.58688e+06	3.76696e+06	2.71768e+06	3.40256e+06	2.45308e+06	3.92604e+06	2.73525e+06	1.2398e+06	1.31878e+06	872741	787436	802630	-	-
Zbqp000949	204.12	85.03	203.116	C9H17NO4	[M+H]+	5-methyl 1-propyl L-glutamate	Amino acids and derivatives	Amino acids and derivatives	-	2	397977	331533	624211	5.39064e+06	5.66424e+06	5.53209e+06	8.0455e+06	8.40292e+06	7.71343e+06	5.82662e+06	5.74521e+06	5.52567e+06	726549	561298	396046	6.84061e+06	7.80336e+06	6.66149e+06	9.18086e+06	9.77065e+06	9.88551e+06	4.48278e+06	5.04587e+06	5.29679e+06	3.36236e+06	3.73178e+06	3.43962e+06	-	-
Lmbn004685	311.22	223.17	312.23	C18H32O4	[M-H]-	5S,8R-DiHODE; (5S,8R,9Z,12Z)-5,8-Dihydroxyoctadeca-9,12-dienoate	Lipids	Free fatty acids	-	2	155074	134572	165712	187960	188462	190162	436946	677759	155420	152781	192944	195568	133450	133413	133376	170197	180177	171299	172685	133353	181847	199245	177447	174892	189018	189567	208100	C20186	ko00591
Wbsp006529	489.36	489.36	488.35	C30H48O5	[M+H]+	Lycoclavanin	Terpenoids	Triterpene	27832-90-2	1	227234	248649	211911	1.15675e+06	1.26917e+06	1.26642e+06	5.03052e+06	2.14949e+06	2.09795e+06	4.00566e+06	4.9295e+06	4.40379e+06	1.05866e+06	1.02184e+06	985014	3.44047e+06	3.25893e+06	3.90335e+06	7.87081e+06	5.0166e+06	3.18217e+06	3.80839e+06	4.35618e+06	4.84134e+06	2.59266e+06	2.78533e+06	2.89611e+06	-	-
Lmtn004049	263.13	204.12	264.136	C15H20O4	[M-H]-	Abscisic acid	Organic acids	Organic acids	21293-29-8	1	7.30698e+06	8.97991e+06	5.42168e+06	8.48382e+06	8.96084e+06	9.23664e+06	9.69905e+06	9.71118e+06	8.98507e+06	7.18424e+06	8.11986e+06	9.00161e+06	7.12494e+06	7.09934e+06	7.07374e+06	9.21686e+06	8.87618e+06	8.87214e+06	8.24848e+06	8.06647e+06	9.04051e+06	8.17931e+06	8.0829e+06	7.89578e+06	9.63397e+06	9.18826e+06	8.61686e+06	C06082	ko00906,ko01100,ko01110,ko04075
Zbsn012366	455.35	455.35	456.36	C30H48O3	[M-H]-	Oxyallobetulin*	Terpenoids	Triterpene	-	3	69449.2	76928.4	27576.3	438113	531119	435439	619625	615019	520049	534088	579214	717280	122992	189541	256090	683913	913193	734744	1.05513e+06	1.03044e+06	766300	886635	989008	934302	787476	763496	705755	-	-
mws0791	593.19	285.08	594.195	C28H34O14	[M-H]-	Poncirin (Isosakuranetin-7-O-neohesperidoside)	Flavonoids	Flavanones	14941-08-3	2	189931	190767	132372	257675	214954	255248	224284	219234	236851	206192	206373	217524	3.19725e+06	3.0628e+06	2.92836e+06	2.57158e+06	2.95519e+06	3.13507e+06	2.19954e+06	2.41988e+06	2.05024e+06	1.95493e+06	2.06406e+06	1.97043e+06	1.31144e+06	1.27085e+06	1.17471e+06	C09830	-
Xmsn004568	343.14	59.01	344.147	C16H24O8	[M-H]-	Mudanpioside F	Terpenoids	Monoterpenoids	-	1	9	9	9	200093	387812	312015	310058	290300	271200	178450	305442	359536	2.52308e+06	2.16508e+06	1.80709e+06	1.30024e+06	2.81842e+06	1.86671e+06	2.23364e+06	1.07072e+06	1.90533e+06	986313	1.57371e+06	1.59774e+06	845031	791682	885848	-	-
Zmgn000503	133.05	71.01	134.058	C5H10O4	[M-H]-	2,3-Dihydroxy-3-Methylbutanoic Acid	Organic acids	Organic acids	1756-18-9	1	6.33917e+06	5.15585e+06	3.86541e+06	4.27415e+06	4.61753e+06	4.41697e+06	4.74656e+06	4.92594e+06	4.97446e+06	4.94191e+06	4.79711e+06	5.29673e+06	2.87446e+06	3.88426e+06	4.89406e+06	4.26639e+06	3.41352e+06	3.83892e+06	4.37087e+06	4.93282e+06	5.60923e+06	5.76335e+06	6.33561e+06	5.63134e+06	4.92715e+06	4.64872e+06	5.20307e+06	C04039	-
pmd0160	454.29	313.27	453.286	C21H44NO7P	[M+H]+	LysoPE 16:0(2n isomer)*	Lipids	LPE	-	1	1.15316e+07	1.46489e+07	7.76679e+06	3.77931e+07	4.43166e+07	4.50104e+07	1.82345e+07	1.97307e+07	1.8175e+07	1.62392e+07	1.61659e+07	1.7355e+07	1.12684e+07	9.0327e+06	6.79697e+06	8.17205e+07	4.19697e+07	3.23712e+07	3.16186e+07	3.1326e+07	4.39286e+07	2.57444e+07	1.45592e+07	1.58299e+07	1.49545e+07	1.45365e+07	1.61995e+07	-	-
pmp000585	519.11	271.06	518.106	C24H22O13	[M+H]+	Apigenin-7-O-(6''-malonyl)glucoside	Flavonoids	Flavones	86546-87-4	3	38634.3	28232.6	19189.6	45320.7	46627.4	46298.6	43956.8	26240.7	29924.5	52514.8	35852.6	55893.6	581830	471601	361371	191148	215925	210048	1.07844e+06	966891	939687	88546.4	69603.6	69969.6	297820	321909	288566	C10020	-
Zmpn000199	209.03	85.03	210.038	C6H10O8	[M-H]-	D-Galactaric acid*	Others	Saccharides	526-99-8	1	7.93443e+06	6.44428e+06	8.50577e+06	1.12123e+07	1.19684e+07	1.20321e+07	9.41634e+06	9.872e+06	9.76095e+06	9.00799e+06	9.46625e+06	8.77774e+06	8.24142e+06	8.04501e+06	7.8486e+06	8.29687e+06	1.00725e+07	1.00335e+07	8.38947e+06	6.98059e+06	7.73067e+06	8.47515e+06	8.0138e+06	6.71318e+06	9.56506e+06	9.6134e+06	8.67586e+06	C00879	ko00053,ko01100
MWSmce165	165.08	59.02	166.084	C6H14O5	[M-H]-	L-Fucitol	Others	Saccharides	13074-06-1	2	5.13717e+06	4.21613e+06	4.3906e+06	4.41915e+06	4.49781e+06	4.7663e+06	3.85371e+06	4.18058e+06	3.81494e+06	3.75636e+06	3.58838e+06	3.8453e+06	3.95543e+06	3.82327e+06	3.69112e+06	3.46831e+06	3.72129e+06	3.87703e+06	3.05102e+06	3.07987e+06	3.05436e+06	3.0058e+06	3.1207e+06	3.4147e+06	4.28432e+06	4.44807e+06	3.97304e+06	-	-
pme3207	141.02	59.01	142.027	C6H6O4	[M-H]-	Muconic acid	Organic acids	Organic acids	1119-72-8	3	2.89452e+06	805204	3.11658e+06	3.63037e+06	3.6862e+06	3.46109e+06	3.69697e+06	3.61062e+06	3.60344e+06	3.37673e+06	3.43645e+06	3.40659e+06	2.7141e+06	2.62914e+06	2.54417e+06	2.74987e+06	2.91831e+06	2.66546e+06	2.80021e+06	2.71602e+06	2.52586e+06	2.61842e+06	2.63456e+06	2.46074e+06	3.59296e+06	3.3223e+06	3.21976e+06	C02480	ko01100
Zmyn000083	338.99	78.96	339.996	C6H14O12P2	[M-H]-	D-Glucose 1,6-bisphosphate	Others	Saccharides	10139-18-1	3	217505	120561	3536.43	348306	269510	361242	47615	49903.4	74814.6	38861	45122.2	32518	354917	314685	274454	371127	407923	371118	39270.6	45077.6	25400.9	28242.1	18026.3	36702.3	166139	184668	169355	C01231	ko00500,ko01100
Wbmn011269	377.23	295.23	378.241	C22H34O5	[M-H]-	Vitexilactone*	Terpenoids	Ditepenoids	61263-49-8	3	1.38772e+07	1.07533e+07	1.09551e+07	1.2025e+07	1.11456e+07	1.20336e+07	1.05543e+07	1.22911e+07	1.14086e+07	1.1513e+07	1.0581e+07	1.19417e+07	1.05668e+07	9.98819e+06	9.40957e+06	9.76115e+06	1.01096e+07	9.79282e+06	9.79457e+06	9.16007e+06	8.11472e+06	9.33799e+06	1.06021e+07	1.0337e+07	1.04138e+07	1.14674e+07	1.03874e+07	-	-
pmb2791	309.21	209.05	310.214	C18H30O4	[M-H]-	9-Hydroperoxy-10E,12,15Z-octadecatrienoic acid	Lipids	Free fatty acids	111004-08-1	3	163306	192265	124719	772418	330855	444285	742897	466167	365702	408676	398060	268531	206482	238193	269904	273533	164799	182048	291701	275984	161701	276419	320339	347864	427195	415317	381974	C16321	ko00592,ko01110
pmb3066	481.14	319.2	482.142	C22H26O12	[M-H]-	5-O-p-Coumaroylshikimic acid O-glucoside	Phenolic acids	Phenolic acids	-	3	231872	271305	170815	258977	447375	215372	214885	182178	199155	211477	201974	247969	213441	215302	217163	228914	302544	254922	286647	260476	237044	476447	417798	441578	237408	263159	262302	-	-
Lmqp002115	213.08	151.04	212.069	C10H12O5	[M+H]+	Methyl Syringate	Phenolic acids	Phenolic acids	884-35-5	1	4.6509e+06	3.80915e+06	3.25872e+06	4.61118e+06	4.89887e+06	5.55173e+06	2.80523e+06	2.90353e+06	3.20054e+06	2.52728e+06	2.66289e+06	2.56307e+06	2.07537e+06	1.86962e+06	1.66388e+06	3.87532e+06	4.14613e+06	4.0689e+06	2.83857e+06	3.02487e+06	2.94973e+06	2.08561e+06	2.17535e+06	2.11948e+06	2.70364e+06	2.9457e+06	3.02363e+06	-	-
Lmxn006423	150	122.01	151.009	C7H5NOS	[M-H]-	2(3H)-Benzothiazolone	Alkaloids	Alkaloids	934-34-9	3	43847.3	50245.4	27303.2	113392	130569	133585	131470	154323	202745	159384	155666	93901.6	33147.3	30687.3	28227.4	150534	148627	134559	133244	105641	131258	122621	77812.7	97384.4	110121	118995	106417	-	-
pmb0503	439.22	147.04	438.211	C20H30N4O7	[M+H]+	N-(4'-O-glycosyl)-p-coumaroyl agmatine	Alkaloids	Phenolamine	-	3	12922.3	18340	14118.7	61020.5	98316.1	103869	472103	876025	317823	366274	345439	300988	641314	546406	451498	2.56138e+06	3.0037e+06	2.53885e+06	2.07304e+06	2.42587e+06	2.30632e+06	1.87673e+06	1.87467e+06	1.78153e+06	1.23322e+06	1.31287e+06	1.16974e+06	-	-
Wcjp002598	146.06	91.05	145.053	C9H7NO	[M+H]+	8-hydroxyquinoline	Alkaloids	Quinoline alkaloids	148-24-3	2	1.86352e+07	2.05807e+07	1.37446e+07	306376	296917	310807	394670	644795	363079	535688	451091	428919	1.2372e+07	1.05226e+07	8.67318e+06	633381	656303	645120	526232	586910	568823	315635	423539	366990	4.15887e+06	4.42109e+06	3.93768e+06	C19434	-
Jmwn006041	519.19	357.13	520.194	C26H32O11	[M-H]-	Dehydrodiconiferylalcohol-9'-O-glucoside	Lignans and Coumarins	Lignans	-	3	122677	102366	83494.9	109798	137013	145061	132926	123952	165757	153168	94659	113354	118550	115490	112431	129887	130365	135960	119920	147496	102482	131925	121461	122300	131886	144062	147503	-	-
Latp009543	343.15	163.07	342.146	C20H22O5	[M+H]+	Virgaurenolide A*	Terpenoids	Sesquiterpenoids	-	3	288009	301186	245150	257393	322142	339103	307235	456716	294833	314051	416065	252339	317410	335422	353433	294165	367575	298125	310905	255976	293516	290974	331813	235263	358563	319083	338618	-	-
Waln011704	580.36	281.25	581.369	C28H56NO9P	[M-H]-	1-(2,3-dihydroxypropoxy)-3-(((2-(dimethylamino)ethoxy)(hydroxy)phosphoryl)oxy)propan-2-yl (Z)-14-Octadecenoic Acid	Lipids	LPE	-	1	577689	615530	330999	271162	330130	282830	491547	493934	462593	572929	493391	441018	786155	821040	855925	395015	468700	436915	447774	392341	335099	339636	338707	351859	537420	478789	501708	-	-
Wacn005438	477.27	161.04	418.257	C21H38O8	[M+CH3COOH-H]-	Hydroxypentadecenoic acid glucoside	Lipids	Free fatty acids	-	1	548955	290300	420192	188465	547725	564455	740252	840951	145847	87361.6	397225	161418	2.08846e+06	1.99319e+06	1.89791e+06	2.33782e+06	3.93063e+06	3.16409e+06	3.2759e+06	3.2707e+06	2.52539e+06	2.64011e+06	2.47481e+06	2.79997e+06	1.52837e+06	1.71422e+06	1.65904e+06	-	-
Smbp005175	345.09	330.07	344.09	C18H16O7	[M+H]+	Rivularin*	Flavonoids	Flavones	70028-59-0	3	9309.57	1629.68	2082.54	8880.77	16843.2	17742.6	8771.56	12078.9	13793	25391	33827.9	29935.8	7568.34	4741.17	1914	34391	39578.7	29399.8	46140.9	47757.7	46536.5	73328.1	68844.7	114186	25257.2	28020.1	27980.7	-	-
Hmhp005846	345.09	330.07	344.09	C18H16O7	[M+H]+	Tenaxin I*	Flavonoids	Flavones	86926-52-5	3	9309.57	1629.68	2082.54	8880.77	16843.2	17742.6	8771.56	12078.9	13793	25391	33827.9	29935.8	7568.34	4741.17	1914	34391	39578.7	29399.8	46140.9	47757.7	46536.5	73328.1	68844.7	114186	25257.2	28020.1	27980.7	-	-
mws1290	593.13	285.04	594.137	C30H26O13	[M-H]-	Kaempferol-3-O-(6''-p-Coumaroyl)glucoside (Tiliroside)	Flavonoids	Flavonols	20316-62-5	3	133399	159284	133357	239321	196525	240255	235891	209123	208282	181611	188005	187025	2.84803e+06	2.79244e+06	2.73685e+06	2.37993e+06	2.44613e+06	2.79676e+06	2.1324e+06	2.2888e+06	2.00414e+06	1.87427e+06	2.01526e+06	1.81927e+06	1.24801e+06	1.24913e+06	1.12608e+06	C17140	-
MW0114174	165.04	75.01	166.048	C5H10O6	[M-H]-	Arabinonic acid*	Organic acids	Organic acids	488-30-2	1	3.07952e+07	2.85891e+07	2.9545e+07	2.74944e+07	2.79453e+07	2.86053e+07	2.45322e+07	2.40407e+07	2.22188e+07	2.19311e+07	2.04825e+07	2.11434e+07	2.38399e+07	2.35964e+07	2.33528e+07	23085599	2.35418e+07	2.43861e+07	1.85909e+07	1.75372e+07	18131356	1.62375e+07	1.7481e+07	1.73733e+07	25348277	2.53371e+07	2.28534e+07	C00878	ko00053,ko01100
pmb2857	308.1	146.05	309.106	C11H19NO9	[M-H]-	L-Glutamic acid-O-glycoside	Amino acids and derivatives	Amino acids and derivatives	-	3	92133.7	61551.4	33710.9	206119	226114	238130	152683	151134	158843	141129	146001	139038	175443	171618	167793	767073	876358	887736	550245	599175	542331	526476	522227	459386	462958	520842	491914	-	-
mws0227	132.102	86.0964	131.095	C6H13NO2	[M+H]+	L-Leucine*	Amino acids and derivatives	Amino acids and derivatives	61-90-5	1	8.76865e+06	8.15572e+06	7.46592e+06	227348	331357	309221	432440	184613	180160	358848	299578	314081	8.32402e+06	6.81927e+06	5.31453e+06	224628	249691	186283	172984	190049	119532	100237	58567.8	117048	3.67216e+06	3.47405e+06	3.26306e+06	C00123	ko00280,ko00290,ko00966,ko00970,ko01100,ko01110,ko01210,ko01230,ko02010
MW0106532	176.09	112.08	175.084	C7H13NO4	[M+H]+	2-Aminoheptanedioic acid	Organic acids	Organic acids	3721-85-5	3	42735.9	27322.2	49545.7	1.52397e+07	1.25717e+07	1.28198e+07	4.8474e+07	4.32531e+07	5.05909e+07	1.15784e+08	1.06927e+08	1.04289e+08	75364	64519.4	53674.9	1.5629e+07	1.5003e+07	1.39255e+07	3.96606e+07	4.30084e+07	3.97878e+07	4.72052e+07	5.94977e+07	6.3794e+07	3.30005e+07	3.15839e+07	29336812	-	-
Lmcn008512	205.16	189.13	206.167	C14H22O	[M-H]-	2,4-Di-Tert-Butylphenol*	Phenolic acids	Phenolic acids	96-76-4	1	6.286e+06	9.10374e+06	5.89836e+06	4.27367e+06	4.55589e+06	4.7086e+06	4.125e+06	3.44558e+06	4.29381e+06	3.7773e+06	3.03487e+06	4.04242e+06	7.41931e+06	7.37943e+06	7.33956e+06	4.50211e+06	4.06547e+06	4.22924e+06	3.7222e+06	3.01836e+06	3.72309e+06	3.87137e+06	4.11061e+06	3.8269e+06	4.07839e+06	4.45695e+06	3.99355e+06	-	-
Lmln010063	205.16	189.13	206.167	C14H22O	[M-H]-	2,6-Di-tert-butylphenol*	Phenolic acids	Phenolic acids	128-39-2	1	6.286e+06	9.10374e+06	5.89836e+06	4.27367e+06	4.55589e+06	4.7086e+06	4.125e+06	3.44558e+06	4.29381e+06	3.7773e+06	3.03487e+06	4.04242e+06	7.41931e+06	7.37943e+06	7.33956e+06	4.50211e+06	4.06547e+06	4.22924e+06	3.7222e+06	3.01836e+06	3.72309e+06	3.87137e+06	4.11061e+06	3.8269e+06	4.07839e+06	4.45695e+06	3.99355e+06	-	-
Lmbn005923	277.217	59.0139	278.225	C18H30O2	[M-H]-	Crepenynic acid*	Lipids	Free fatty acids	2277-31-8	3	42426.4	67174.5	30676.7	313382	315695	318849	313205	298275	294506	302901	314538	353703	54533.6	59063.5	63593.5	257015	296304	276277	307110	277282	229195	284925	271226	261959	271691	283242	251778	C07289	ko00591
Hahp000801	118.08	72.08	117.079	C5H11NO2	[M+H]+	alanine betaine*	Alkaloids	Alkaloids	-	1	8.43013e+06	7.27062e+06	1.7847e+07	417611	364711	349387	756234	730994	714829	1.30343e+06	1.25397e+06	1.28043e+06	1.49115e+07	1.63544e+07	1.77972e+07	399026	284035	419958	562276	426521	614938	414458	488365	492484	6.05442e+06	5.56982e+06	5.40792e+06	-	-
Lmtn000940	345.08	139.04	346.09	C14H18O10	[M-H]-	1-O-(3,4-Dihydroxy-5-methoxy-benzoyl)-glucoside	Phenolic acids	Phenolic acids	-	2	529249	525290	454116	109415	101983	107371	82307.8	86322.3	65849.3	72645.4	53215	49686.7	5.34619e+06	5.50171e+06	5.65723e+06	1.43389e+06	1.30436e+06	1.42956e+06	734648	704407	824599	623311	585650	596749	753864	768578	686714	-	-
Hmsn002598	301.09	139.04	302.1	C13H18O8	[M-H]-	Salirepin	Phenolic acids	Phenolic acids	26652-12-0	2	9	9	9	9	9	9	9	9	9	9	9	9	417429	427732	438035	558572	1260560	477473	897825	299056	274914	184785	302254	340440	214740	207417	191078	-	-
Lmhp009769	466.29	325.27	465.286	C22H44NO7P	[M+H]+	LysoPE 17:1*	Lipids	LPE	-	2	103991	132629	63346.6	33125.3	28319.7	20576	7467.66	10742.5	21323.6	9838.08	21666.9	17136.3	33501.7	29677.1	25852.5	64364.6	50047.5	71712.8	30010.7	12407.7	25592.2	6375.65	12075.4	34963	37334.2	42032.6	40062.7	-	-
Lmpp003268	757.22	287.06	756.211	C33H40O20	[M+H]+	Kaempferol-3-O-rutinoside-7-O-glucoside	Flavonoids	Flavonols	34336-18-0	2	9	9	9	10809.8	5005	5005	1670	21108.4	7994.72	39140.2	47671.7	11989.7	2.72179e+06	2.36958e+06	2.01736e+06	3.61755e+06	4.16192e+06	3.44739e+06	865359	834077	1.03984e+06	895091	926273	551025	1.10219e+06	1.22001e+06	1.22764e+06	-	-
mws0254	156.08	110.07	155.07	C6H9N3O2	[M+H]+	L-Histidine	Amino acids and derivatives	Amino acids and derivatives	71-00-1	3	1.75654e+07	1.33458e+07	1.61702e+07	2.13133e+06	2.03963e+06	2.09407e+06	4.351e+06	4.18695e+06	4.60376e+06	7.37231e+06	8.19831e+06	7.86618e+06	1.32796e+07	1.22213e+07	1.1163e+07	2.00186e+06	2.13505e+06	1.95901e+06	4.00126e+06	4.07328e+06	3.88367e+06	6.15094e+06	6.25627e+06	6.2492e+06	8.78488e+06	7.96778e+06	7.90958e+06	C00135	ko00340,ko00410,ko00470,ko00970,ko01100,ko01110,ko01230,ko02010
Lmhp008763	452.28	311.26	451.27	C21H42NO7P	[M+H]+	LysoPE 16:1(2n isomer)*	Lipids	LPE	-	1	50329.5	415002	204350	3.96483e+06	3.77799e+06	3.95211e+06	2.78254e+06	2.97125e+06	2.72347e+06	2.54518e+06	2.19796e+06	2.02931e+06	198963	149484	100005	7.00096e+06	8.19989e+06	8.41696e+06	3.07938e+06	2.7886e+06	3.00613e+06	1.72264e+06	2.03291e+06	1.69987e+06	2.60187e+06	2.65234e+06	2.9047e+06	-	-
Hmlp008487	211.17	81.07	210.162	C13H22O2	[M+H]+	Blumenol C	Terpenoids	Monoterpenoids	36151-02-7	2	725089	1.1498e+06	899071	1.59318e+06	1.3867e+06	1.49418e+06	1.35853e+06	1.38404e+06	1.464e+06	1.37404e+06	1.3984e+06	1.40707e+06	627451	724677	821903	1.37467e+06	1.25691e+06	1.40605e+06	1.43759e+06	1.19605e+06	1.20119e+06	1.30932e+06	1.48217e+06	1.37767e+06	1.37321e+06	1.28943e+06	1.21898e+06	-	-
Zmhn002909	445.11	323.08	446.121	C22H22O10	[M-H]-	6-O-Glucosyl-caffeoylbenzoic acid	Phenolic acids	Phenolic acids	-	3	66685	80025	37164	11540.3	14188.7	14972	18340	21400	13380.4	20005	11670	15005	104156	127953	151750	77842.6	57507.4	68335	46418.8	61914.6	43503.6	39768.5	51723.8	39178.9	60281.8	62572.5	55591	-	-
Wbjp000520	146.08	82.06	145.074	C6H11NO3	[M+H]+	4-Hydroxypipecolic acid*	Alkaloids	Alkaloids	14228-16-1	2	2.60304e+06	1.20498e+06	2.53239e+06	6.46398e+06	6.16226e+06	5.92127e+06	5.23933e+06	5.23705e+06	5.54825e+06	4.55574e+06	4.6297e+06	4.33732e+06	3.17593e+06	2.94045e+06	2.70496e+06	6.23877e+06	6.87229e+06	6.99068e+06	5.06557e+06	5.48717e+06	5.46411e+06	3.73256e+06	4.12009e+06	4.44e+06	5.19e+06	4.61996e+06	4.79421e+06	-	-
Wdzn000513	193.07	59.01	194.079	C7H14O6	[M-H]-	(2r,3s,4s,5r)-2,5-bis(hydroxymethyl)-2-methoxyoxolane-3,4-diol*	Others	Saccharides	-	2	35152	41236.2	41323.6	886839	192199	835431	1.1454e+06	1.19182e+06	360136	1.30116e+06	287658	1.22847e+06	29189.3	30766.4	32343.4	922371	925845	896652	2112220	1.18998e+06	1.44038e+06	344518	2887315	1.19227e+06	1.54549e+06	1.59416e+06	1.41737e+06	-	-
Lmyn006453	329.14	175.08	330.147	C19H22O5	[M-H]-	Demethyl-Anhydrosecoisolariciresinol	Lignans and Coumarins	Lignans	-	2	8232.03	6296.48	14058.9	170338	183368	236245	230137	209609	236285	195160	226527	232844	20056.5	16728	13399.6	164283	192269	183274	236997	242511	223752	204500	201590	217806	152370	171817	164031	-	-
pmn001704	469.33	423.33	470.34	C30H46O4	[M-H]-	2,3-Dihydroxy-5(6),12(13)-diene-ursolic acid*	Terpenoids	Triterpene	-	3	4504.48	5966.39	3393.27	12868.4	14875.2	15042.3	17738.6	25419.7	20529.5	23801.8	23581.8	25723.3	7787.31	6558.25	5329.19	9060.89	12363.7	10559.5	14401.7	14982.7	16852.9	19171.7	17853.8	18879.5	15282.6	14671.4	13561.5	-	-
mws0984	236.08	164.06	237.086	C9H11N5O3	[M-H]-	L-Sepiapterin	Nucleotides and derivatives	Nucleotides and derivatives	17094-01-8	3	128890	105212	80254.2	127537	149392	142305	138858	172757	144930	126633	121161	130515	112707	126759	140810	87118.8	109674	107845	164605	126678	112432	72022.5	95429.5	80526	137588	122575	126613	C00835	ko00790,ko01100
MWS1983	343.12	89.03	344.132	C12H24O11	[M-H]-	Maltitol	Others	Saccharides	585-88-6	2	1.00827e+07	21016790	1.84767e+07	1.80731e+07	1.86192e+07	1.76864e+07	1.8808e+07	1.73676e+07	1.91043e+07	1.82216e+07	1.56791e+07	1.24309e+07	6.09649e+06	1.77227e+07	29348935	1.95052e+07	1.58853e+07	1.52153e+07	1.80071e+07	1.59474e+07	1.37128e+07	1.52937e+07	1.32787e+07	1.37856e+07	1.19978e+07	1.27142e+07	1.35384e+07	-	-
Lahp004442	273.07	153.02	272.068	C15H12O5	[M+H]+	3,4-Dihydro-4-(4'-hydroxyphenyl)-5,7-dihydroxycoumarin*	Lignans and Coumarins	Coumarins	-	1	233988	180552	123959	1.57187e+06	1.61114e+06	1.72261e+06	1.55637e+06	1.37632e+06	1.36642e+06	1.38067e+06	1.23985e+06	1.35304e+06	251470	220836	190201	5.62763e+06	6.65547e+06	6.21917e+06	5.72274e+06	5.37104e+06	5.13388e+06	4.52693e+06	4.4357e+06	4.4901e+06	2.76588e+06	3.1081e+06	2.86307e+06	-	-
Wbtn006715	301.04	151	302.043	C15H10O7	[M-H]-	1,2,4,5,8-pentahydroxy-6-methylanthracene-9,10-dione*	Flavonoids	Other Flavonoids	-	1	86215	115449	76925.2	163230	183491	186111	114756	122740	138074	98086.4	123335	131544	1.31824e+06	1.31404e+06	1.30985e+06	6.65629e+06	1.01863e+07	8.91045e+06	5.58511e+06	5.2704e+06	4.86091e+06	3.92391e+06	2.87153e+06	3.31898e+06	1.22729e+06	1.36325e+06	1.36896e+06	-	-
pme3514	301.04	151	302.043	C15H10O7	[M-H]-	Morin*	Flavonoids	Flavonols	480-16-0	1	86215	115449	76925.2	163230	183491	186111	114756	122740	138074	98086.4	123335	131544	1.31824e+06	1.31404e+06	1.30985e+06	6.65629e+06	1.01863e+07	8.91045e+06	5.58511e+06	5.2704e+06	4.86091e+06	3.92391e+06	2.87153e+06	3.31898e+06	1.22729e+06	1.36325e+06	1.36896e+06	C10105	-
Lmyn008503	143.11	143.11	144.115	C8H16O2	[M-H]-	Octanoic acid	Lipids	Free fatty acids	124-07-2	2	20804.7	37736.7	18047.2	609138	689839	684415	826675	874868	756831	469368	459531	491369	24966.4	25106.9	25247.3	610839	647245	629051	725570	754724	713578	610968	632859	603917	580086	524028	522029	C06423	ko00061,ko00785,ko01100,ko01240
Wcsn010254	277.22	277.22	278.225	C18H30O2	[M-H]-	4-[3-(4,8-dimethylnona-3,7-dienyl)-3-methyloxiran-2-yl]butan-2-one*	Others	Others	-	1	2.01541e+06	1.94858e+06	851264	1.20357e+07	1.14504e+07	1.08111e+07	1.10445e+07	1.0958e+07	1.10936e+07	1.15605e+07	1.18304e+07	1.29931e+07	2.35499e+06	2.0092e+06	1.66341e+06	9.43855e+06	8.76846e+06	1.07769e+07	1.16556e+07	1.00991e+07	1.00588e+07	1.00586e+07	1.1223e+07	1.15204e+07	9.40252e+06	9.41791e+06	8.45047e+06	-	-
Waln009920	576.33	277.22	577.338	C28H52NO9P	[M-H]-	1-(2,3-dihydroxypropoxy)-3-(((2-(dimethylamino)ethoxy)(hydroxy)phosphoryl)oxy)propan-2-yl (8E,11Z,14Z)-octadeca-8,11,14-trienoate*	Lipids	LPE	-	1	299603	253533	163650	21388.3	22177.4	38789.6	12160.6	18626.6	13936.8	9610.26	11844.6	11620	483428	500419	517409	45626.1	76690.3	40263	18146.7	12473.3	19209.5	10534.7	13245.4	11346.6	105818	94981.8	95815.4	-	-
MWSmce495	281.14	124.02	282.147	C15H22O5	[M-H]-	Octyl gallate	Phenolic acids	Phenolic acids	1034-01-1	3	6548.97	3527.47	1743.93	3545.99	2502.05	545.362	1364.28	954.765	2382.73	1735.42	1682.82	1502.29	30569.2	30888.7	31208.3	67483.6	78357.6	75607.9	81853.9	76600.4	67526.4	52501.3	48698.1	49483.9	30861.5	31745.2	28196	-	-
pmf0138	179.06	59.01	180.063	C6H12O6	[M-H]-	D-Mannose*	Others	Saccharides	3458-28-4	1	1.19125e+07	1.41594e+07	1.72091e+07	1.41417e+07	1.44981e+07	1.47234e+07	4.66294e+06	4.6766e+06	4.71756e+06	5.03525e+06	4.88994e+06	4.79468e+06	1.40293e+07	1.49644e+07	1.58994e+07	1.48035e+07	1.42327e+07	1.51666e+07	4.33689e+06	4.04516e+06	3.80168e+06	4.08361e+06	4.08427e+06	4.32967e+06	9.22464e+06	9.11799e+06	1.01726e+07	C00159	ko00051,ko00052,ko00520,ko01100,ko01250,ko02010
Zmpn003368	293.21	195.14	294.219	C18H30O3	[M-H]-	13S-Hydroxy-9Z,11E,15Z-octadecatrienoic acid	Lipids	Free fatty acids	87984-82-5	2	1.28208e+06	1.34676e+06	929857	2.40095e+06	2.48015e+06	2.46199e+06	2.6379e+06	2.68796e+06	2.50598e+06	3.00972e+06	3.08258e+06	3.19016e+06	1.4367e+06	1.37115e+06	1.30561e+06	1.93409e+06	2.20161e+06	2.27283e+06	2.11889e+06	2.13871e+06	1.96507e+06	2.17553e+06	2.22654e+06	2.20804e+06	2.50521e+06	2.34995e+06	2.21643e+06	C16316	ko00592
Yajn001880	195.07	165.02	196.074	C10H12O4	[M-H]-	7-Deoxygelsemide	Terpenoids	Monoterpenoids	-	3	259050	385883	238152	395138	439800	455847	371033	270174	353215	461700	292503	476737	312666	285804	258942	332429	268770	337778	213170	173547	336757	478924	374189	258251	396920	396747	440711	-	-
pmn001527	487.18	124	488.189	C22H32O12	[M-H]-	Di-O-galloyl Methyl gallate	Flavonoids	Flavanols	-	3	3477.47	2079.15	5005	3146.07	5005	5669.43	7543.77	8340	8340	8340	18230.9	24290.6	149133	138556	127978	121695	135657	131714	116894	120812	114748	116132	130516	100411	59795.8	67188	65997.4	-	-
Zmhn002783	325.06	169.02	326.064	C14H14O9	[M-H]-	5-O-Galloylshikimic acid	Phenolic acids	Phenolic acids	-	3	9675.49	4648.19	10005	12347.5	6407.94	14757.6	5983.31	23282.8	7635.68	6670	12306.7	10005	821650	809025	796401	817243	1.02903e+06	1.0283e+06	975706	986693	1.02972e+06	683134	675383	687929	432919	488875	453562	-	-
Wbtn014060	377.14	377.14	378.147	C23H22O5	[M-H]-	Nigrolineaxanthone K	Flavonoids	Other Flavonoids	864516-31-4	2	33364.5	37611.3	23626.4	112268	119133	132604	118120	105838	122107	127270	121409	121486	13100	18768.4	24436.9	108135	102525	99778.3	88110	104142	149466	152667	117834	100247	77339.1	84536.4	87297.8	-	-
Wcdp006869	293.21	151.11	292.204	C18H28O3	[M+H]+	10-Methoxyheptadec-1-En-4,6-Diyne-3,9-Diol	Lipids	Free fatty acids	133921-57-0	2	202477	77481.8	125823	262678	365630	414306	258621	305994	329970	203393	358587	342936	90126.3	75990.3	61854.2	278731	355872	298024	379717	374148	358053	275601	243275	339284	294670	333554	317339	-	-
Lmfp001509	317.09	153.02	316.079	C13H16O9	[M+H]+	1-O-Galloyl-rhamnose	Phenolic acids	Phenolic acids	-	3	9	33340	18782.8	107505	84099	151221	234028	135692	206072	267748	231674	155385	18948.8	17325	15701.2	393205	255367	331550	608160	319023	595529	1.14023e+06	456289	1.11918e+06	268595	239095	245137	-	-
Walp007738	288.25	88.08	287.246	C16H33NO3	[M+H]+	14-Amino-15-hydroxy-11-methylpentadecanoic acid	Lipids	Sphingolipids	-	1	3.69651e+06	4.99646e+06	2.77833e+06	3.63735e+06	3.65144e+06	5.65078e+06	2.71971e+06	1.97326e+06	4.0723e+06	2.46536e+06	2.41254e+06	2.51262e+06	2.13167e+06	1.82782e+06	1.52397e+06	3.01752e+06	2.62143e+06	2.93537e+06	4.57569e+06	2.26211e+06	2.6108e+06	3.99323e+06	2.9677e+06	2.91308e+06	2.80518e+06	3.16785e+06	3.0757e+06	-	-
pmc0281	400.15	136.06	399.139	C15H21N5O8	[M+H]+	Ribosyladenosine	Nucleotides and derivatives	Nucleotides and derivatives	-	3	1.22341e+06	1.11736e+06	1.20909e+06	4.13504e+06	4.63074e+06	5.17608e+06	5.03547e+06	5.60636e+06	5.68196e+06	5.36994e+06	5.21432e+06	5.31697e+06	1.12967e+06	918015	706356	5.19906e+06	5.12709e+06	5.66337e+06	4.2533e+06	6.29287e+06	6.46986e+06	5.6656e+06	5.4104e+06	6.35197e+06	4.2506e+06	4.81792e+06	4.56571e+06	-	-
pmn001513	321.03	125.02	322.033	C14H10O9	[M-H]-	Digallic Acid	Phenolic acids	Phenolic acids	536-08-3	3	52759.2	38345	27367.7	43795.2	66659.3	45558.2	29573.1	23065.3	25036.4	22127.9	34773.4	34149.1	216117	206300	196482	397353	491520	488339	364334	403210	424789	299350	263796	306829	166118	186921	170676	C01572	-
Lmqp002627	183.07	77.04	182.058	C9H10O4	[M+H]+	Vanillic acid methyl ester*	Phenolic acids	Phenolic acids	3943-74-6	2	8.12091e+06	9.86476e+06	5.83138e+06	1.13412e+07	1.06363e+07	1.04696e+07	6.19414e+06	6.79047e+06	8.03152e+06	6.68629e+06	7.14223e+06	7.33899e+06	3.8365e+06	3.32919e+06	2.82188e+06	8.02135e+06	7.79948e+06	7.73946e+06	6.3979e+06	6.13013e+06	6.45887e+06	5.58424e+06	5.59956e+06	5.5332e+06	8.24506e+06	7.89525e+06	7.27881e+06	-	-
MWSmce394	487.34	469.33	488.35	C30H48O5	[M-H]-	2,3,19-Trihydroxyurs-12-en-28-oic acid (Tormentic acid)*	Terpenoids	Triterpene	13850-16-3	3	1.15096e+06	967350	660994	1.79018e+06	1.70649e+06	2.11963e+06	2.45444e+06	2.44321e+06	2.4469e+06	2.89477e+06	2.57466e+06	2.57763e+06	2.19706e+06	2.06658e+06	1.9361e+06	4.29326e+06	4.30708e+06	5.00398e+06	5.12019e+06	5.59842e+06	4.92138e+06	5.09258e+06	5.13795e+06	5.19712e+06	3.65897e+06	3.51317e+06	3.23133e+06	-	-
Ymjm000091	487.34	469.33	488.35	C30H48O5	[M-H]-	Viburnol H*	Terpenoids	Triterpene	-	3	1.15096e+06	967350	660994	1.79018e+06	1.70649e+06	2.11963e+06	2.45444e+06	2.44321e+06	2.4469e+06	2.89477e+06	2.57466e+06	2.57763e+06	2.19706e+06	2.06658e+06	1.9361e+06	4.29326e+06	4.30708e+06	5.00398e+06	5.12019e+06	5.59842e+06	4.92138e+06	5.09258e+06	5.13795e+06	5.19712e+06	3.65897e+06	3.51317e+06	3.23133e+06	-	-
mws0250	182.08	136.08	181.074	C9H11NO3	[M+H]+	L-Tyrosine	Amino acids and derivatives	Amino acids and derivatives	60-18-4	3	1.42043e+07	1.45502e+07	1.56047e+07	5.75204e+06	6.24211e+06	6.47416e+06	2.28104e+07	1.89042e+07	2.05128e+07	2.37186e+07	2.27943e+07	2.48015e+07	1.80372e+07	1.68577e+07	1.56783e+07	6.04098e+06	8.36797e+06	5.92324e+06	1.73603e+07	1.79435e+07	1.96742e+07	9.99e+06	9.4466e+06	1.07173e+07	1.55433e+07	1.4121e+07	1.3841e+07	C00082	ko00130,ko00261,ko00350,ko00360,ko00400,ko00460,ko00730,ko00940,ko00950,ko00965,ko00966,ko00970,ko00999,ko01100,ko01110,ko01210,ko01230,ko01240
mws2608	222.1	84.05	221.09	C8H15NO6	[M+H]+	N-Acetyl-D-galactosamine	Others	Saccharides	1811-31-0	3	33683.1	24583	27801.5	804014	723973	506173	945518	953939	957532	517817	675241	383054	97860.3	106457	115053	1.27713e+06	1.26792e+06	1.12419e+06	1.79002e+06	2.03225e+06	1.85349e+06	621843	692032	657971	666174	619241	702724	C01132	ko00052,ko00520,ko01100,ko01250
Zbsn004080	391.1	229.05	392.111	C19H20O9	[M-H]-	Kakispyrone	Others	Others	-	2	396950	318446	334349	380094	369138	436708	359743	328440	350483	432220	303040	398816	890825	745732	600640	976976	811428	784040	518124	756397	648101	602208	705517	665869	485060	549564	509735	-	-
Lmlp003024	439.22	277.17	438.211	C20H30O7N4	[M+H]+	N'-p-Coumaroylagmatine-glucoside	Alkaloids	Phenolamine	-	3	108380	136043	113531	242201	192829	246117	564437	543029	627707	544775	327674	326878	9.58443e+06	8.35206e+06	7.11969e+06	3.57671e+07	3.54789e+07	3.5284e+07	2.84027e+07	2.67968e+07	2.85105e+07	18668654	2.18055e+07	2.21068e+07	1.30705e+07	1.48294e+07	1.41402e+07	-	-
WaYn005746	339.12	309.08	340.131	C20H20O5	[M-H]-	(E)-3-[(2S,3S)-2-(4-hydroxy-3-methoxyphenyl)-7-methoxy-3-methyl-2,3-dihydro-1-benzofuran-5-yl]prop-2-enal*	Phenolic acids	Phenolic acids	-	1	669291	623852	595354	6.28366e+06	7.03617e+06	6.7855e+06	7.81899e+06	8.05494e+06	7.48718e+06	7.25119e+06	6.94952e+06	7.92163e+06	502492	383527	264561	5.26769e+06	5.55848e+06	5.99324e+06	6.37005e+06	5.56411e+06	6.26646e+06	5.80168e+06	5.67371e+06	5.62326e+06	5.79469e+06	5.12142e+06	5.62206e+06	-	-
pmp000172	477.14	315.08	476.132	C23H24O11	[M+H]+	5,2'-Dihydroxy-7,8-dimethoxyflavone glycoside	Flavonoids	Flavones	-	3	25797.1	76083.3	38071.8	34642.2	35101.4	60532.8	87939.9	87022.8	131880	96780.3	173862	65148.1	56519.1	43507	30494.9	204705	186956	292527	330306	292792	177692	360253	269794	333729	152017	172641	163038	-	-
Wayn000341	293.1	131.05	294.107	C10H18N2O8	[M-H]-	N-(1-Deoxy-1-fructosyl)Asparagine	Nucleotides and derivatives	Nucleotides and derivatives	-	3	3.90958e+06	3.59503e+06	1.87854e+06	1.13207e+06	1.14494e+06	1.22626e+06	1.11171e+06	1.0545e+06	969035	1.12296e+06	1.06707e+06	1.12025e+06	8.30567e+06	1.60453e+07	2.3785e+07	6.85875e+06	7.37309e+06	7.52939e+06	6.65458e+06	5.86103e+06	6.65685e+06	5.71717e+06	6.29913e+06	6.39009e+06	5.57671e+06	6.19722e+06	5.54769e+06	-	-
MWS2070	179.07	92.03	180.079	C10H12O3	[M-H]-	Propyl 4-hydroxybenzoate	Phenolic acids	Phenolic acids	94-13-3	3	36333.1	39712.2	38021.8	40569.6	47823.5	41335.5	75732.5	83183.1	82659	41712	38713.7	45309.4	58019.8	53069.4	48119.1	43662.8	43904.6	42268.4	58226.1	53276.1	40878.5	54075.1	50239.3	54541.9	59093	53165.4	59837	-	-
Lmbn005487	313.24	251.24	314.246	C18H34O4	[M-H]-	12,13-DHOME; (9Z)-12,13-Dihydroxyoctadec-9-enoic acid	Lipids	Free fatty acids	263399-35-5	1	191797	137949	125748	151927	151869	167789	129691	140885	126398	137620	134788	146463	588690	595868	603046	544283	649834	631758	468941	452650	425050	391895	377624	394411	338904	385035	361463	C14829	ko00591
pmn001468	461.13	137.02	462.137	C19H26O13	[M-H]-	Sibiricose A3	Phenolic acids	Phenolic acids	139726-39-9	3	9.90131e+06	8.77033e+06	8.11808e+06	1.83136e+06	1.8613e+06	1.88971e+06	1.85358e+06	1.7212e+06	1.77091e+06	1.82818e+06	1.61866e+06	1.63121e+06	8.56479e+06	9.02579e+06	9.48679e+06	1.41296e+06	1.49473e+06	1.57669e+06	1.19285e+06	1.13106e+06	1.26214e+06	1.20762e+06	1.3858e+06	1.32339e+06	2.68269e+06	3.00418e+06	3.00145e+06	-	-
mws5038	341.109	89.0249	342.116	C12H22O11	[M-H]-	Isomaltulose*	Others	Saccharides	13718-94-0	1	1.81086e+06	1.22004e+06	1.26689e+06	38711.4	27571.4	32996.4	39653.6	41597.9	39653.6	29655.4	28188.9	19138.1	1.53268e+06	3.61558e+06	5698485	48380.7	33015	36759.9	31440.3	46943.4	51903.8	27189	28545.5	54052.2	1.18118e+06	1.10954e+06	1.26068e+06	C01742	-
mws0232	377.15	243.09	376.138	C17H20N4O6	[M+H]+	Riboflavin (Vitamin B2)	Others	Vitamin	83-88-5	1	269075	495865	255235	1.04864e+06	1543320	2941750	2712260	2218825	1.12882e+06	2081780	1938105	2118985	195140	193470	191800	1960070	2967270	1422070	815535	838902	849436	1489420	1720335	1951620	2098690	2046270	1855345	C00255	ko00740,ko01100,ko01110,ko01240,ko02010
mws0344	165.04	75.01	166.048	C5H10O6	[M-H]-	D-Xylonic acid*	Others	Saccharides	526-91-0	1	1.13436e+06	1.89906e+06	1.0887e+06	929644	927681	991128	900074	917448	829030	830607	862003	834364	1.12886e+06	1.16208e+06	1.1953e+06	905084	950389	1.088e+06	866903	901239	825664	827932	909373	896131	946040	999393	1.07469e+06	C00502	ko00040,ko01100
Zblp002750	181.09	121.06	180.079	C10H12O3	[M+H]+	Methyl-3-(3-hydroxyphenyl)Propionate	Phenolic acids	Phenolic acids	61389-68-2	2	837980	559579	306108	959507	942548	632879	689790	720748	661134	636249	778821	682257	176754	186031	195307	718606	770093	151750	577331	608290	607593	348440	313330	520107	699189	617149	679506	-	-
Hahn003413	709.42	649.4	710.424	C38H62O12	[M-H]-	25-(acetyloxy)-2-(β-D-glucopyranosyloxy)-3,16,20-trihydroxy-9-methyl-19-norlanost-5-en-22-one	Others	Others	-	3	153883	105593	93088	187475	204318	178922	250391	330552	368025	186489	199237	303988	209332	210916	212500	224403	265318	243224	396259	253781	312498	290193	325139	257589	250144	246182	276752	-	-
Zmgn004439	171.14	153.14	172.146	C10H20O2	[M-H]-	Decanoic acid	Organic acids	Organic acids	334-48-5	3	6122.27	5173.79	4950.13	520158	534552	539282	577306	562736	516211	374018	355004	386387	6711.49	7955.89	9200.28	499050	541489	534836	548755	547255	528751	483496	475731	495819	416402	394578	365789	C01571	ko00061,ko01100
Hmyn001360	299.11	59.01	300.136	C18H20O4	[M-H]-	Doitungbiphenyl A	Phenolic acids	Phenolic acids	-	3	202242	179465	137261	409046	388548	380866	566391	546508	588099	513866	576795	473173	138199	148367	158535	322661	363627	383992	423734	342832	399972	368188	331752	398031	386288	417805	439743	-	-
Wagp010326	429.12	385.09	428.111	C22H20O9	[M+H]+	3,5-Diacetyltambulin	Flavonoids	Flavones	-	2	2.53923e+06	3.17634e+06	971080	1.8797e+06	1.24465e+06	1.37695e+06	1.66104e+06	929054	1.13957e+06	1.13319e+06	989390	980759	1.21387e+06	986187	758506	1.55179e+06	1.26646e+06	1.37105e+06	1.12335e+06	868352	869227	681910	1.72711e+06	1.12759e+06	1.67871e+06	1.70543e+06	1.88857e+06	-	-
Lmbn000198	133.01	71.01	134.022	C4H6O5	[M-H]-	3-Dehydro-L-Threonic Acid*	Others	Saccharides	-	1	5.74638e+06	1.22405e+07	9.14193e+06	1.71301e+07	1.71363e+07	1.61585e+07	18136954	1.83847e+07	1.7645e+07	1.80233e+07	1.95336e+07	1.83531e+07	4.4631e+06	4.54107e+06	4.61905e+06	1.47544e+07	1.55298e+07	1.60961e+07	1.75373e+07	1.77469e+07	1.81921e+07	2.02775e+07	2.1057e+07	2.14309e+07	1.92336e+07	1.68821e+07	1.80777e+07	C03064	ko00053,ko01100
Zbdn001947	301.09	123.01	302.1	C13H18O8	[M-H]-	Isotachioside*	Phenolic acids	Phenolic acids	31427-08-4	2	1.59745e+07	6.44205e+06	1.55694e+07	1.4097e+06	1.73604e+06	1.34539e+06	1.47408e+06	10903610	1.42294e+06	9.4754e+06	3487190	9.59944e+06	1.67904e+07	1.71171e+07	1.74438e+07	2.39666e+06	2.62642e+06	2.89383e+06	1.18972e+07	1.14282e+07	1.18999e+07	1.18762e+07	1.05634e+07	1.06516e+07	3.86585e+06	3.99897e+06	3.51978e+06	-	-
Zaxn005611	315.2	315.2	316.24	C21H32O2	[M-H]-	Methyl abieta	Terpenoids	Ditepenoids	-	2	2.03084e+06	2.04491e+06	1.46934e+06	4.02489e+06	4.17464e+06	4.33175e+06	4.76455e+06	5.30434e+06	5.0525e+06	5.00756e+06	5.43099e+06	5.10744e+06	513015	524535	536055	878406	1.00462e+06	969106	275291	264367	276830	276220	231141	196060	2.76868e+06	2.60336e+06	2.42724e+06	-	-
Lskp211268	179.07	119.05	178.063	C10H10O3	[M+H]+	3-Ethyl-7-hydroxyphthalide	Others	Others	-	1	1.54427e+07	2.22235e+07	1.09579e+07	2.51164e+07	2.27494e+07	2.17332e+07	2.04944e+07	2.02196e+07	2.26991e+07	2.12385e+07	2.15391e+07	2.16581e+07	8.58662e+06	7.59833e+06	6.61005e+06	20904195	2.5051e+07	2.48762e+07	2.06793e+07	2.08207e+07	1.98457e+07	1.56299e+07	1.94331e+07	19840649	2.26663e+07	2.06652e+07	2.00025e+07	-	-
Wbwp008548	373.13	343.08	372.121	C20H20O7	[M+H]+	[(1R,2S)-1-(1,3-benzodioxol-5-yl)-2-methyl-3-oxobutyl]4-hydroxy-3-methoxybenzoate*	Lignans and Coumarins	Lignans	-	2	1.14451e+06	1.27734e+06	578773	1.83995e+06	1.89588e+06	1.76897e+06	2.05603e+06	1.91563e+06	2.02842e+06	1.83413e+06	1.77677e+06	2.0192e+06	140810	123796	106782	386884	396352	460973	412956	495871	520462	501581	454842	412319	1.20218e+06	1.11182e+06	1.0559e+06	-	-
mws0043	403.14	373.1	402.132	C21H22O8	[M+H]+	Nobiletin (5,6,7,8,3',4'-Hexamethoxyflavone)	Flavonoids	Flavones	478-01-3	2	1.58791e+06	1.53385e+06	831222	2.60566e+06	2.75809e+06	2.74846e+06	3.05068e+06	3.1251e+06	2.94717e+06	2.67159e+06	2.60433e+06	2.83793e+06	276747	228917	181088	795076	898571	1.0253e+06	1.00726e+06	962365	1.0523e+06	818405	891303	858485	1.75351e+06	1.94045e+06	1.72042e+06	C10112	-
Lmmp001673	302.12	140.07	301.116	C13H19NO7	[M+H]+	2-Ethyl-3-methylmaleimide-N-glucoside	Alkaloids	Alkaloids	-	2	4.00221e+07	3.49448e+07	2.99754e+07	5.17516e+07	5.08417e+07	4.91236e+07	4.52326e+07	4.43384e+07	4.75433e+07	4.15759e+07	4.37512e+07	4.33623e+07	2.29559e+07	1.92053e+07	1.54546e+07	4.29515e+07	5.28188e+07	5.15045e+07	4.36349e+07	4.26715e+07	4.04254e+07	3.65772e+07	3.96176e+07	4.28389e+07	4.1031e+07	4.41002e+07	4.68188e+07	-	-
Waln011524	554.35	255.23	555.354	C26H54NO9P	[M-H]-	1-(2,3-dihydroxypropoxy)-3-(((2-(dimethylamino)ethoxy)(hydroxy)phosphoryl)oxy)propan-2-yl palmitate*	Lipids	LPE	-	1	1.68753e+06	1.40768e+06	1.0958e+06	1.69178e+06	956762	1.24944e+06	1.18001e+06	732192	985538	1.19166e+06	1.20523e+06	1.26879e+06	4.30335e+06	3.40931e+06	2.51528e+06	2.2682e+06	1.90678e+06	1.10392e+06	1.28103e+06	1.36371e+06	1.23703e+06	998825	778111	799371	1.44728e+06	1.31552e+06	1.27788e+06	-	-
MWSslk083	183.06	153.02	184.074	C9H12O4	[M-H]-	4-Hydroxy-3,5-dimethoxybenzyl alcohol	Phenolic acids	Phenolic acids	530-56-3	3	145832	268590	136605	365475	285040	334979	370382	208490	312676	393880	372155	424308	173445	170108	166770	236870	261910	156760	190130	170105	307318	317025	245071	340410	270694	295310	308670	-	-
MWS20151	271.06	153.02	270.053	C15H10O5	[M+H]+	Apigenin; 4',5,7-Trihydroxyflavone	Flavonoids	Flavones	520-36-5	3	8868.39	23151	18340	315966	283991	289737	432258	407746	404275	362061	424136	453298	8340	5677	3014.01	391012	533351	482971	609719	576186	506177	1.20788e+06	982492	1.13346e+06	301202	307156	339989	C01477	ko00941,ko00943,ko00944,ko01100,ko01110
MWS5083	455.1	96.97	456.105	C17H21N4O9P	[M-H]-	Flavin Single Nucleotide(FMN)	Nucleotides and derivatives	Nucleotides and derivatives	6184-17-4	2	1.97605e+06	2.00342e+06	1.51936e+06	3.94233e+06	4.45969e+06	5.13742e+06	5.94334e+06	6.18954e+06	5.61926e+06	7.03023e+06	6.84485e+06	7.93663e+06	2.84944e+06	2.59902e+06	2.34859e+06	3.06428e+06	3.31233e+06	3.65472e+06	5801256	4.88242e+06	5.61424e+06	4.95518e+06	6.42036e+06	5.27115e+06	4.2307e+06	4.82469e+06	4.61846e+06	C00061	ko00190,ko00740,ko01100,ko01110,ko01240
MW0102874	143.04	71.01	144.042	C6H8O4	[M-H]-	3-Hexenedioic acid	Lipids	Free fatty acids	29311-53-3	3	159809	171844	75072.5	2.48943e+06	2.4866e+06	2.33959e+06	4.42841e+06	3.84752e+06	4.2956e+06	4.2392e+06	4.78834e+06	4.6835e+06	119308	130565	141823	2.07213e+06	2.14642e+06	2.27608e+06	3.54913e+06	3.55315e+06	3.18493e+06	3.97269e+06	3.48767e+06	3.84726e+06	3.65511e+06	3.48517e+06	3.20216e+06	-	-
MWSmce467	149.06	108.02	150.068	C9H10O2	[M-H]-	4-Allylcatechol	Phenolic acids	Phenolic acids	1126-61-0	3	9	9	9	95993.3	82088.9	103785	88277.9	104554	105326	102250	106613	135789	1170.5	2140.53	3110.55	55575.7	52130.2	46662.3	40019.3	42415.8	36147.3	39259	32644.5	28107.9	71130.5	65021.6	62583.5	-	-
Zbqn006065	285.04	133.03	286.048	C15H10O6	[M-H]-	3,5,7,2'-Tetrahydroxyflavone; Datiscetin*	Flavonoids	Flavones	480-15-9	2	6670	11323	15097.6	55607.2	40095.9	50363.3	54923.5	56421.8	58481.3	48557	66028.4	59940.8	28382.4	19089.8	9797.23	128697	170187	171427	216872	174756	162054	376235	311146	362823	71233.7	64962.7	74066.3	C10036	-
Lmbn005287	311.22	249.22	312.23	C18H32O4	[M-H]-	7S,8S-DiHODE; (9Z,12Z)-(7S,8S)-Dihydroxyoctadeca-9,12-dienoic acid*	Lipids	Free fatty acids	143288-65-7	3	53495.1	79360.5	40113.9	162924	176543	189567	166860	150103	162906	171726	184366	176681	113350	97504.6	81659.6	157959	212128	213005	135073	117038	115548	115693	108657	138954	159879	175881	155090	C07354	ko00591
MWS80007	311.22	249.22	312.23	C18H32O4	[M-H]-	13-Hydroperoxy-9Z,11E-octadecadienoic acid*	Lipids	Free fatty acids	23017-93-8	3	53495.1	79360.5	40113.9	162924	176543	189567	166860	150103	162906	171726	184366	176681	113350	97504.6	81659.6	157959	212128	213005	135073	117038	115548	115693	108657	138954	159879	175881	155090	-	-
Lmgn000224	145.01	57.03	146.022	C5H6O5	[M-H]-	2-Methyl-3-oxosuccinic acid	Organic acids	Organic acids	-	1	7367.68	5784.44	14408.8	4.00239e+06	3.52659e+06	3.53264e+06	4.25267e+06	4.0755e+06	3.21898e+06	3.85912e+06	2.95067e+06	3.56707e+06	13145.9	9730.51	6315.16	3.21978e+06	2.75813e+06	3.21321e+06	4.36845e+06	3.58687e+06	3.72855e+06	3.5869e+06	3.26939e+06	2.85477e+06	2.41263e+06	2.17866e+06	2.13516e+06	C06030	ko00660
Lmzn006582	469.34	469.34	470.34	C30H46O4	[M-H]-	2-Formyl-3-hydroxy-A(1)-norlup-20(29)-en-28-oic acid (Colubrinic acid)	Terpenoids	Triterpene	-	2	3.33196e+06	2.8176e+06	2.16699e+06	3.85518e+06	4.00603e+06	4.57454e+06	5.46239e+06	5.08891e+06	5.3518e+06	4.99375e+06	5.34303e+06	5.91626e+06	5.04046e+06	5.2453e+06	5.45014e+06	5.30009e+06	5.89753e+06	6.6248e+06	7.16881e+06	6.81613e+06	6.35631e+06	6.97103e+06	6.86245e+06	7.04439e+06	5.69769e+06	6.38208e+06	5.69699e+06	-	-
Lcsn000622	573.29	513.27	574.299	C28H46O12	[M-H]-	Tricalysioside O	Terpenoids	Ditepenoids	874332-47-5	3	111361	89480.2	72999.2	36657.1	43356.3	6943.89	41212.3	13685.6	22961	26077.9	28604.2	25215.4	50525.9	70595.6	90665.3	11064.5	25247.1	25603.2	14518.7	18990.3	43056.2	34475.4	12942.3	14698	21370.2	20224.8	23084.4	-	-
ZbWn005413	307.12	96.96	308.129	C13H24O6S	[M-H]-	4-ethyl-5-methyl-4-(sulfooxy)hexyl methacrylate	Others	Others	-	2	1.10983e+07	9.8145e+06	6.63022e+06	1.05137e+07	1.08164e+07	1.15416e+07	4.33821e+06	4.0983e+06	4.40238e+06	2.23518e+06	2.30958e+06	2.6178e+06	2.65716e+06	2.60959e+06	2.56202e+06	5.96308e+06	6.53865e+06	5.81475e+06	1.98215e+06	2.07236e+06	2.04571e+06	1.57377e+06	1.61099e+06	1.48623e+06	4.77788e+06	5.14084e+06	4.50025e+06	-	-
Wbsp007290	277.18	137.06	276.173	C17H24O3	[M+H]+	Lycoposerramine E	Alkaloids	Alkaloids	-	1	20881	79420.5	26574.8	1.30871e+06	1.39083e+06	1.2988e+06	2.37355e+06	2.457e+06	2.41774e+06	2.54483e+06	2.47358e+06	2.5551e+06	26024.1	17858.6	9693.14	323506	456736	445655	500695	526802	448267	392432	452223	464235	1.12398e+06	1.23839e+06	1.09189e+06	-	-
pmb2804	311.22	171.14	312.23	C18H32O4	[M-H]-	13S-Hydroperoxy-9Z,11E-octadecadienoic acid	Lipids	Free fatty acids	33964-75-9	3	323591	301659	199393	1.22119e+06	1.20703e+06	1.42909e+06	1.40841e+06	1.30723e+06	1.45578e+06	1.67015e+06	1.75427e+06	1.77906e+06	767700	769338	770976	1.72694e+06	2.16831e+06	2.05157e+06	2.22081e+06	2.20622e+06	2.23062e+06	5.50697e+06	5.69162e+06	5.98385e+06	2.22489e+06	2.26056e+06	1.9943e+06	C04717	ko00591,ko01100
WaYn006850	613.23	195.07	614.236	C32H38O12	[M-H]-	Buddlenol F*	Lignans and Coumarins	Lignans	97399-83-2	3	106608	83196.4	73024	435371	417135	445947	524180	595341	549260	480203	502974	455985	38710.2	54779.8	70849.4	319432	358654	321915	402578	440397	354766	382100	418684	341196	317637	362674	347722	-	-
Wahp006114	584.28	438.24	583.268	C34H37N3O6	[M+H]+	Tri-p-coumaroyl Spermidine	Alkaloids	Phenolamine	-	3	1875.96	3597.25	2253.38	5255.16	5659.61	70543.4	8484.24	4498.25	30010	42458.7	95858.2	13540.5	168768	140520	112271	409744	423737	510928	287970	178070	207098	178876	133323	155979	147910	149906	166786	-	-
pme1936	114.07	86.07	113.059	C4H7N3O	[M+H]+	Creatinine	Organic acids	Organic acids	60-27-5	3	457355	9	456464	451734	400965	426269	463580	650553	634928	598862	500155	508578	356054	178031	9	425140	423244	402034	372405	398421	345900	282313	285505	351530	428892	459370	401721	C00791	ko00330,ko01100
Zjxp110302	295.23	81.07	294.219	C18H30O3	[M+H]+	3-Hydroxy-3,7,11-trimethyldodeca-1,6E,10-trien-9-yl isobutyrate	Terpenoids	Sesquiterpenoids	-	1	205868	268233	118050	146056	239663	288456	242638	255900	268668	269005	119589	291300	129385	103285	77185.2	237852	250507	240353	231104	441483	200101	199735	155859	169518	306270	279768	319562	-	-
WaYn004444	617.22	195.07	618.231	C31H38O13	[M-H]-	7''-O-(Guaiacylglycerol)Feddeiphenol C	Lignans and Coumarins	Lignans	-	3	639770	405341	517610	472346	585970	431295	479235	451340	463821	674472	468558	532554	288678	322747	356816	293578	355211	352342	420756	321640	349369	419011	340506	302959	362726	328504	374367	-	-
Zmjp000966	268.11	136.06	267.097	C10H13N5O4	[M+H]+	Vidarabine*	Nucleotides and derivatives	Nucleotides and derivatives	5536-17-4	1	54195.7	10005	27615.7	7.7441e+06	8.51875e+06	7.83197e+06	9.86923e+06	1.02564e+07	8.54739e+06	6.60481e+06	6.30201e+06	6.49782e+06	85828.7	80259.3	74689.8	1.12572e+07	1.25953e+07	1.35912e+07	1.49773e+07	1.51282e+07	1.48956e+07	1.01545e+07	1.10181e+07	1.08332e+07	1.0201e+07	9.11117e+06	9.08959e+06	-	-
Lczn000066	785.09	301	786.092	C34H26O22	[M-H]-	1,3-Di-O-galloyl-4,6-(S)-HHDP-β-D-glucose; Heterophylliin A*	Tannins	Tannin	87687-52-3	1	9	9	9	5005	1408.81	9	9	9	9	9	9	9	9	9	9	792656	1.02846e+06	1.00081e+06	1.76439e+06	1.9245e+06	2.14671e+06	1.2068e+06	1.76114e+06	1.91723e+06	382601	378840	426830	-	-
pme2596	184.06	148.04	183.053	C8H9NO4	[M+H]+	4-Pyridoxic acid	Others	Vitamin	82-82-6	2	1.71015e+06	2.35029e+06	1.10547e+06	3.1313e+06	3.37852e+06	3.44603e+06	2.84162e+06	3.02839e+06	2.99443e+06	2.94638e+06	3.23454e+06	3.13588e+06	766627	636191	505755	2.81239e+06	2.9153e+06	3.08046e+06	3.05995e+06	2.80503e+06	2.70074e+06	2.2314e+06	2.54694e+06	3.1377e+06	3.37135e+06	3.02082e+06	2.99323e+06	C00847	ko00750,ko01100
Lmyn012331	281.25	281.25	282.256	C18H34O2	[M-H]-	Petroselinic acid*	Lipids	Free fatty acids	593-39-5	3	1.17119e+07	6.11162e+06	9.42588e+06	4.8335e+07	5.01382e+07	5.26188e+07	6.35649e+07	4.95333e+07	5.32614e+07	5.68645e+07	6.27479e+07	6.67763e+07	7.10975e+06	7.09956e+06	7.08936e+06	5.93632e+07	6.00371e+07	6.24534e+07	6.15498e+07	6.17001e+07	5.93744e+07	6.58876e+07	6.65408e+07	6.37781e+07	5.59987e+07	5.8223e+07	6.37655e+07	C08363	-
Wagn011658	653.38	397.14	654.383	C31H58O14	[M-H]-	1-Palmitoyl-Sn-Glycerol 3-O-Diglucoside	Lipids	Glycerol ester	-	1	209378	163294	112791	17525.3	22772.6	29498.4	7948.42	13036.5	10611.1	8807.22	6231.27	4889.6	147547	128525	109502	105717	71020.3	78884.4	148704	60588.7	58364.8	34641.8	18356.3	14444.7	50674.1	53094.5	46419	-	-
Wasn002902	355.07	209.03	356.074	C15H16O10	[M-H]-	O-p-Coumaroylgalactaric acid	Phenolic acids	Phenolic acids	-	3	20909.4	14298	15681.7	50824.6	22339.7	38701.4	21986.9	33833.6	14546	18111.1	33800.4	43260.1	23517.5	26468.7	29420	31474.1	55425.9	48273.4	49771.2	47324.9	51465.9	31785.1	61315	62583.3	47807.2	46554.5	41964.5	-	-
Lmtp004382	209.08	149.06	208.074	C11H12O4	[M+H]+	Sinapinaldehyde	Phenolic acids	Phenolic acids	4206-58-0	2	1.19304e+06	1.11895e+06	716477	1.94322e+06	1.57556e+06	1.90164e+06	9	9	9	933050	2.01216e+06	938085	440901	376443	311986	1.28081e+06	1.31631e+06	1.8865e+06	1.45963e+06	1.50663e+06	1.46923e+06	1.43267e+06	849856	1.17267e+06	1.55807e+06	1.63112e+06	1.77817e+06	C05610	ko00940,ko01100,ko01110
Labn002291	461.13	153.02	462.137	C19H26O13	[M-H]-	Rhamnosyl-gentisic acid-5-O-β-D-glucoside	Phenolic acids	Phenolic acids	-	2	127267	114920	57337.8	167510	166198	205443	191536	204457	237115	221781	188456	184955	90882.5	99651.3	108420	142537	163619	179459	179834	189569	216107	197382	188303	216183	160372	158388	178807	-	-
pme1292	167.03	123.05	168.042	C8H8O4	[M-H]-	Homogentisic acid*	Phenolic acids	Phenolic acids	451-13-8	3	266920	9	195984	722149	769000	1524790	950906	1.24512e+06	1.14939e+06	1.21995e+06	1.18908e+06	1.30896e+06	196572	203401	210230	852783	783318	800950	1.15716e+06	1.17137e+06	961522	1.22223e+06	1.21005e+06	1.08621e+06	904971	1.03676e+06	968231	C00544	ko00130,ko00350,ko01100,ko01240
MWSslk183	255.07	181.07	254.058	C15H10O4	[M+H]+	7,8-Dihydroxy-4-phenylcoumarin	Lignans and Coumarins	Coumarins	842-01-3	3	160893	141830	84561	199851	188845	241417	216971	255304	219162	244714	217152	258647	78017.2	66707.4	55397.6	224445	260429	262054	296080	337984	333863	339922	287637	330408	235364	252361	220282	-	-
mws0126	524.37	184.07	523.364	C26H54NO7P	[M+H]+	LysoPC 18:0	Lipids	LPC	19420-57-6	2	1.24733e+06	1.36357e+06	671228	1.68216e+07	1.5484e+07	1.55632e+07	1.24245e+07	1.46999e+07	1.45523e+07	1.66926e+07	1.51993e+07	1.73107e+07	4.26673e+06	3.51836e+06	2.76999e+06	3.40462e+07	2.26295e+07	1.52844e+07	2.4405e+07	2.68299e+07	3.19902e+07	3.09969e+07	1.45291e+07	8.37308e+06	6.56869e+06	7.16128e+06	7.52425e+06	-	-
Hmgn004139	373.13	329.05	374.137	C20H22O7	[M-H]-	Isohydroxymatairesinol	Lignans and Coumarins	Lignans	-	2	10350.3	13873.6	8215.9	524328	471494	587945	443617	405332	463191	308557	325270	346474	9	9	9	491829	1032065	621086	363351	433591	365813	317406	609640	305498	350044	392311	397262	-	-
Zmhn002332	315.12	255.11	316.131	C18H20O5	[M-H]-	Erythro-Magnolignan B	Lignans and Coumarins	Lignans	-	3	16555.7	14815	8139.18	173064	200013	210907	237424	228533	234470	229704	265512	257611	14962.5	19286.9	23611.3	190925	233950	215860	236268	293833	263638	274994	266818	294920	206977	227388	199484	-	-
Zmmp002661	204.16	140.14	203.152	C10H21NO3	[M+H]+	(3-hydroxybutyl)-L-leucine	Amino acids and derivatives	Amino acids and derivatives	-	2	248900	258865	151987	393345	382384	387184	919057	1.00463e+06	1.13307e+06	1.64563e+06	1.67456e+06	1.56583e+06	106503	106203	105902	397717	370325	429551	770975	794953	770142	1.09353e+06	1.20587e+06	1.1443e+06	955409	870752	997903	-	-
Lmzn001894	461.07	285.04	462.08	C21H18O12	[M-H]-	Kaempferol-3-O-glucuronide	Flavonoids	Flavonols	22688-78-4	3	209085	227080	234806	124886	134277	136464	166821	155413	153638	120025	137097	138911	339287	341411	343535	84703.8	168130	85030	170908	183367	172811	162268	180308	163116	187711	166374	188172	-	-
Zmhn003297	495.08	343.07	496.085	C21H20O14	[M-H]-	3-O-Digalloyl quinic acid	Phenolic acids	Phenolic acids	-	3	5005	10005	4785.54	13340	14171.2	13042.8	11934.8	13641.1	21691.3	34446	22682.3	19117.1	482537	501015	519493	369325	315770	270371	201557	586210	269055	249203	276351	197918	139632	152038	132741	-	-
pmb0069	122.06	105.03	121.053	C7H7NO	[M+H]+	Benzamide	Alkaloids	Alkaloids	55-21-0	3	9	9	9	22481.2	38345	42312	29759.6	57021.9	64333.9	88466.9	88318.8	67568.4	154017	143967	133916	16675	34554.6	6246.73	57717.3	39458.4	43183.4	39578.8	20208.7	41370.9	87221	76408.6	79294.1	C09815	-
mws2627	317.07	285.04	316.058	C16H12O7	[M+H]+	Tamarixetin (3,3',5,7-Tetrahydroxy-4'-Methoxyflavone)	Flavonoids	Flavonols	603-61-2	1	2701.59	22820.7	5336	439494	432253	508980	578447	578726	816023	551536	619773	710279	5917.17	7391.91	8866.65	241374	358328	302758	336865	402042	352175	262138	220689	229308	262728	296460	297525	C10188	-
Wayn000504	457.12	341.11	458.127	C16H26O15	[M-H]-	Malic acid-1-O-diglucoside	Organic acids	Organic acids	-	2	1.21132e+07	9.44964e+06	1.24601e+07	872674	564161	866764	640260	669944	846426	647695	549636	617653	9.24816e+06	1.0729e+07	1.22098e+07	933595	826015	1.11071e+06	963624	1.03604e+06	709353	444786	455390	708048	3.12604e+06	3.45931e+06	3.57942e+06	-	-
pme3961	252.11	136.06	251.102	C10H13N5O3	[M+H]+	2'-Deoxyadenosine*	Nucleotides and derivatives	Nucleotides and derivatives	958-09-8	2	418919	253664	244693	9.02671e+06	8.66861e+06	9.67118e+06	7.8148e+06	8.62766e+06	8.79469e+06	6.93708e+06	7790811	7.41512e+06	413464	337752	262041	9.30619e+06	1.08618e+07	1.07243e+07	1.04008e+07	1.0447e+07	1.07477e+07	8.30899e+06	9.2867e+06	8.9406e+06	8.70878e+06	7.59169e+06	8.03525e+06	C00559	ko00230,ko01100,ko01232,ko02010
MW0104699	176.09	71.05	175.084	C7H13NO4	[M+H]+	Spermidic acid	Organic acids	Organic acids	4386-03-2	3	397505	394720	521882	1.26493e+07	1.23693e+07	1.24151e+07	1.26279e+07	1.22609e+07	1.31935e+07	1.25553e+07	1.2518e+07	1.18541e+07	387692	364440	341187	1.38929e+07	1.91038e+07	1.48304e+07	1.30263e+07	1.34673e+07	1.36539e+07	9.80845e+06	1.06426e+07	1.11067e+07	1.09651e+07	1.0384e+07	9.54129e+06	-	-
HJAP024	611.16	491.12	610.154	C27H30O16	[M+H]+	Kaempferol-6,8-di-C-glucoside*	Flavonoids	Flavonols	-	3	70023.4	150344	113215	135702	104079	87080.1	285290	241554	143488	132148	46378.1	53350	99358.4	64684.2	30010	175496	74203.6	124482	153834	111124	210160	56685	132805	210160	89606.3	97383.8	103011	-	-
pmb0889	279.23	95.09	278.225	C18H30O2	[M+H]+	Punicic acid (9Z,11E,13Z-octadecatrienoic acid)	Lipids	Free fatty acids	544-72-9	3	527550	663151	314508	538122	519920	556118	492126	512465	499168	538548	445451	688071	169510	138135	106761	428232	484170	501453	440948	416864	430304	483938	498818	476987	533774	466460	518403	C08364	-
Lcsp013328	324.29	62.06	323.282	C20H37NO2	[M+H]+	linoleoyl ethanolamine	Lipids	LPE	68171-52-8	1	2.11598e+06	2.86327e+06	1.13345e+06	1.20005e+07	1.06324e+07	1.27087e+07	1.88625e+07	1.79569e+07	1.78762e+07	2.11696e+07	2.10465e+07	2.22839e+07	1.29912e+06	1.05851e+06	817900	1.51745e+07	1.92868e+07	2.04424e+07	2.37736e+07	2.10021e+07	2.4396e+07	2.55021e+07	2.50325e+07	2.46398e+07	15643105	1.67294e+07	1.79873e+07	-	-
pme0109	212.09	166.09	211.084	C10H13NO4	[M+H]+	Methyldopa	Amino acids and derivatives	Amino acids and derivatives	555-30-6	3	122677	68770.5	60452.5	1.72191e+06	1.91363e+06	2.11198e+06	7.44856e+06	7.43343e+06	7.43856e+06	7.30913e+06	7.25685e+06	7.39032e+06	160282	139008	117733	1.62369e+06	2.42571e+06	1.76967e+06	5.4313e+06	5.49742e+06	5.50947e+06	4.20075e+06	4.62221e+06	5.26801e+06	4.37103e+06	4.66182e+06	4.05086e+06	C07194	-
Wayp001024	280.14	216.12	279.132	C11H21NO7	[M+H]+	N-(1-Deoxy-1-fructosyl)Valine	Nucleotides and derivatives	Nucleotides and derivatives	-	1	551304	548637	286971	956390	929595	1.00377e+06	1.31993e+06	1.5038e+06	1.07555e+06	874149	1.01249e+06	821681	73375.7	66438.8	59501.9	4.46127e+06	5.84268e+06	4.17403e+06	4.06627e+06	4.19135e+06	4.49657e+06	2.75201e+06	2.95618e+06	3.31349e+06	1.70496e+06	1.93078e+06	1.92955e+06	-	-
MWS2417	167.03	121.03	168.042	C8H8O4	[M-H]-	3-Hydroxymandelate	Organic acids	Organic acids	17119-15-2	3	30010	21304.8	19980.2	94014.6	79366.6	103287	90178	81831.6	102689	81916	74839.3	94072.5	17378	19759.4	22140.8	63463.7	67326.4	59471.7	79445.7	69581.1	59732.1	54108.7	62082	68336.1	74487.9	65405.7	67007.1	-	-
Lmqn008288	299.26	299.26	300.266	C18H36O3	[M-H]-	3-Hydroxyoctadecanoic Acid	Lipids	Free fatty acids	45261-96-9	2	1.14178e+06	1.10429e+06	1.07539e+06	3.21871e+06	3.07435e+06	3.18788e+06	3.60891e+06	3.56144e+06	3.49524e+06	3.93902e+06	3.94701e+06	4.07113e+06	935941	888614	841288	2.43263e+06	2.68864e+06	2.64328e+06	2.2142e+06	2.26038e+06	2.25003e+06	2.19525e+06	2.10572e+06	2.32215e+06	2.79626e+06	2.91916e+06	2.53907e+06	-	-
mws1336	138.06	120.04	137.048	C7H7NO2	[M+H]+	4-Aminobenzoic acid	Phenolic acids	Phenolic acids	150-13-0	3	9	9	9	3.02063e+06	3.32604e+06	3.38357e+06	4.72291e+06	4.6753e+06	4.87167e+06	6.18856e+06	6.30643e+06	5.75096e+06	84303.5	73468.3	62633.1	3.03876e+06	3.76479e+06	3.31634e+06	5.03772e+06	5.32484e+06	4.72714e+06	3.71194e+06	3.99914e+06	3.87528e+06	4.25058e+06	3.69014e+06	3.9734e+06	C00568	ko00790,ko01100,ko01240
Zbnn006442	287.05	135.04	288.063	C15H12O6	[M-H]-	Eriodictyol (5,7,3',4'-Tetrahydroxyflavanone)*	Flavonoids	Flavanones	552-58-9	2	3340	1670	6829.14	57571.6	56308.4	55657.3	76333.4	71259.3	84174.3	108532	111334	102020	7098.84	4384.42	1670	178463	226592	203604	345104	325380	292851	425752	405694	425140	156221	157706	176973	C05631	ko00941,ko01100,ko01110
zjbp110804	357.13	307.1	356.126	C20H20O6	[M+H]+	6,7-dimethoxy-2-[2-(4'-hydroxy-3'-methoxyphenyl)ethyl]chromone*	Others	Chromone	-	3	267980	264779	130627	780282	949356	896772	1.13254e+06	1.03299e+06	1.05395e+06	1.11635e+06	1.06315e+06	1.15969e+06	84479.9	63883	43286.1	782291	747080	796093	903680	985921	956251	1.10186e+06	1.11772e+06	1.10611e+06	837872	939023	957897	-	-
WaYn002313	373.11	193.05	374.121	C16H22O10	[M-H]-	Homosyringic Acid 4'-O-Glucoside	Phenolic acids	Phenolic acids	-	1	1.02163e+07	9.1045e+06	9.07143e+06	1.08038e+07	1.02509e+07	1.04426e+07	9.10024e+06	8.59404e+06	8.9149e+06	8.61186e+06	8.03182e+06	9.47031e+06	7.00583e+06	7.12148e+06	7.23712e+06	7.14564e+06	7.18465e+06	7.75652e+06	6.46611e+06	6.12216e+06	6.45949e+06	5.85831e+06	6.16909e+06	6.6962e+06	7.34889e+06	8.31468e+06	8.34675e+06	-	-
mws5035	279.17	120.08	278.163	C15H22N2O3	[M+H]+	L-Leucyl-L-phenylalanine	Amino acids and derivatives	Amino acids and derivatives	56217-82-4	2	1.77324e+07	1.45757e+07	1.05051e+07	136481	179383	220854	199614	186795	192902	146916	159414	140604	3.37276e+06	2.84216e+06	2.31155e+06	150052	231860	171135	169872	173566	136735	120621	116859	105736	2.46479e+06	2.76279e+06	2.4354e+06	-	-
pmb2786	293.21	235.17	294.219	C18H30O3	[M-H]-	9-Hydroxy-10,12,15-octadecatrienoic acid*	Lipids	Free fatty acids	89886-42-0	3	11461.9	11085.8	7017.13	20212.2	23012.8	25703.5	13468.3	18519.6	19933.3	18999.3	12128.8	20774.2	14209.1	13369.6	12530.2	27213	34898.7	27052.2	19912.4	19301.9	21713.3	20457.6	21712.5	16161.7	16688.9	17801.7	15436.2	C16326	ko00592
Yhjp010205	471.35	471.35	470.34	C30H46O4	[M+H]+	Virgatic acid	Terpenoids	Triterpene	14356-51-5	3	503884	827115	328185	998291	1.10539e+06	645974	1.76357e+06	1.56614e+06	1.92498e+06	1.77089e+06	2.38543e+06	2.31555e+06	194685	245205	295725	846218	1.40016e+06	1.15136e+06	1.89247e+06	1.69234e+06	1.65189e+06	1.89414e+06	1.29019e+06	2.00166e+06	1.66549e+06	1.44442e+06	1.57554e+06	-	-
MWS1900	215.13	153.13	216.136	C11H20O4	[M-H]-	Undecanedioic acid	Lipids	Free fatty acids	1852-04-6	1	349913	353459	285398	6.61218e+06	7.30842e+06	7.24103e+06	8.85088e+06	8.63934e+06	8.29397e+06	8.26778e+06	8.0128e+06	8.22414e+06	279829	294577	309326	2.64515e+06	2.96138e+06	2.99258e+06	3.44371e+06	3.3271e+06	3.0869e+06	3.18884e+06	3.06064e+06	2.82794e+06	5.09248e+06	4.96743e+06	4.44347e+06	-	-
Wdzp006596	269.17	107.08	268.168	C15H24O4	[M+H]+	11-hydroxy-8-ox-alismoxide	Terpenoids	Sesquiterpenoids	-	1	673712	297200	410948	2.39853e+06	2.50594e+06	2.58201e+06	1.75106e+06	1.89802e+06	2.28414e+06	1.78916e+06	1.69766e+06	1.88555e+06	43225.3	70092.3	96959.4	911312	1.08417e+06	1.11591e+06	984000	1.00081e+06	1.03215e+06	828692	864267	838603	1.30335e+06	1.49414e+06	1.45869e+06	-	-
Latp011219	149.1	121.06	148.088	C10H12O	[M+H]+	3,5-Dimethyl-2,3-dihydrobenzofuran	Others	Others	-	2	2.86779e+07	2.91113e+07	34248996	3.09331e+07	3.33427e+07	3.11612e+07	1.73646e+07	2.97211e+07	3.15572e+07	2.88059e+07	2.12188e+07	2.36142e+07	3.09451e+07	2.81068e+07	2.52685e+07	4.01038e+07	3.41481e+07	2.51032e+07	2.50876e+07	2.43016e+07	3.56192e+07	2.70826e+07	3.20175e+07	2.17036e+07	2.34392e+07	2.66118e+07	2.37009e+07	-	-
Hmqn000843	301.09	123.01	302.1	C13H18O8	[M-H]-	Tachioside*	Phenolic acids	Phenolic acids	109194-60-7	2	1.61947e+07	2.19068e+07	1.57557e+07	1.47804e+06	1.61076e+06	1.46826e+06	1.50562e+06	9.81508e+06	1.36013e+06	1.49947e+06	1.17018e+06	1.00599e+07	1.75511e+07	1.74702e+07	1.73893e+07	2.5222e+06	2.54954e+06	2.80991e+06	1.18296e+07	1.17065e+07	1.10261e+07	1.09524e+07	1.10845e+07	1.13902e+07	3.70772e+06	3.99893e+06	3.46238e+06	-	-
Walp005087	278.23	88.08	277.225	C14H31NO4	[M+H]+	2-Aminotetradecane-1,5,7,11-tetraol	Lipids	Sphingolipids	-	2	169998	172649	87152.8	298787	420898	740803	147283	147258	504130	179872	161548	174093	134788	115519	96250.1	274384	315007	257711	517813	300465	334193	421082	200264	219878	233299	269334	256541	-	-
pme0230	268.1	136.06	267.097	C10H13N5O4	[M+H]+	Adenosine*	Nucleotides and derivatives	Nucleotides and derivatives	58-61-7	1	45173.4	29557	27981.3	7.45919e+06	7.32979e+06	7.58897e+06	9.08192e+06	9.64426e+06	8.77361e+06	6.13665e+06	6.71159e+06	6.61588e+06	97610.2	88612.4	79614.5	1.07203e+07	1.21371e+07	1.35976e+07	1.46216e+07	1.53257e+07	1.46326e+07	1.03642e+07	1.09877e+07	1.04182e+07	1.00629e+07	9.17443e+06	8.74191e+06	C00212	ko00230,ko01100,ko01232,ko02010
Lmsn001477	633.07	301	634.081	C27H22O18	[M-H]-	1-O-Galloyl-4,6-(S)-HHDP-β-D-glucose	Phenolic acids	Phenolic acids	-	1	4587.02	1201.5	2894.28	551.925	4277.82	823.644	4812.31	3340	602.1	9	603	1090.34	6.1001e+06	6.01284e+06	5.92557e+06	7.13234e+06	7.08058e+06	7.56935e+06	5.95964e+06	6.38167e+06	6.88628e+06	6.22108e+06	6.15043e+06	6.17117e+06	3.84649e+06	3.93768e+06	4.3938e+06	-	-
Lmbn014696	301.22	301.22	302.225	C20H30O2	[M-H]-	Pimaric acid*	Terpenoids	Ditepenoids	127-27-5	2	1.14838e+06	1.20471e+06	813194	1.64925e+06	1.54607e+06	1.01396e+06	1.35368e+06	1.24906e+06	1.34473e+06	1.37652e+06	1.50496e+06	1.49547e+06	483758	476999	470240	385222	420399	399026	451289	450536	435777	588988	442880	563688	970834	845832	948189	C09159	-
Hmqp005411	297.24	81.07	296.235	C18H32O3	[M+H]+	9-Oxo-12Z-Octadecenoic acid*	Lipids	Free fatty acids	112543-32-5	1	82238.9	103092	59621.4	472365	550629	493990	440988	545160	476260	787502	594200	788164	106194	95543.5	84893	482880	636410	663111	748338	776328	884386	670243	2.12601e+06	2.68263e+06	678784	782044	754594	-	-
Hmqp005455	297.24	81.07	296.235	C18H32O3	[M+H]+	15(R)-Hydroxylinoleic Acid*	Lipids	Free fatty acids	177931-23-6	1	82238.9	103092	59621.4	472365	550629	493990	440988	545160	476260	787502	594200	788164	106194	95543.5	84893	482880	636410	663111	748338	776328	884386	670243	2.12601e+06	2.68263e+06	678784	782044	754594	-	-
Wasn002329	366.08	160.04	367.09	C16H17NO9	[M-H]-	Xanthurenic Acid 8-O-Glucoside	Alkaloids	Quinoline alkaloids	97451-32-6	1	2.14977e+07	2.35752e+07	1.09377e+07	7.95157e+06	9.0724e+06	9.53938e+06	8.98283e+06	9.17598e+06	1.00463e+07	9.2612e+06	8.65413e+06	9.70976e+06	1.30633e+07	1.3976e+07	1.48886e+07	8.32459e+06	9.08196e+06	9.24757e+06	1.06343e+07	9.92198e+06	1.05523e+07	1.05931e+07	1.08738e+07	1.08684e+07	1.01822e+07	1.05654e+07	1.16896e+07	-	-
pme0026	147.11	84.08	146.106	C6H14N2O2	[M+H]+	L-Lysine	Amino acids and derivatives	Amino acids and derivatives	56-87-1	2	5.29256e+06	1.72706e+07	4.43332e+06	3.10827e+06	3.39081e+06	3.39722e+06	3.40876e+06	3.29545e+06	2.96584e+06	3.97757e+06	4.07962e+06	4.53837e+06	6.43359e+06	5.94952e+06	5.46545e+06	3.03422e+06	3.60747e+06	3.71212e+06	4.43215e+06	4.48454e+06	4.31303e+06	3.245e+06	4.77831e+06	5.23409e+06	4.42993e+06	4.28574e+06	4.9152e+06	C00047	ko00300,ko00310,ko00470,ko00780,ko00960,ko00970,ko01100,ko01110,ko01210,ko01230,ko02010
Lmjp004581	599.4	337.21	598.387	C36H54O7	[M+H]+	Integracide H	Terpenoids	Triterpene	-	3	1.47664e+06	878072	1.47209e+06	1.65213e+06	1.6346e+06	1.16597e+06	726781	710222	715724	897725	868390	543539	1851970	1.20816e+06	564350	2957060	930296	2814210	556663	731423	1.01792e+06	1005205	680861	931719	889440	1.00102e+06	1.01965e+06	-	-
Wbtp003341	291.09	139.04	290.079	C15H14O6	[M+H]+	(3,5-dihydroxyphenyl)-(4-hydroxy-2,6-dimethoxyphenyl)methanone	Others	Ketone compounds	-	3	1.43491e+06	1383360	911099	1.09376e+06	1.23988e+06	1.47931e+06	966605	942718	465131	612186	633184	591647	791422	864245	937068	1.21358e+06	1.35012e+06	1.75893e+06	857949	937330	896983	482159	524135	571797	912300	934306	1.04303e+06	-	-
Lmyn004187	453.01	301	454.017	C21H10O12	[M-H]-	Flavogallonic Acid Dilactone	Tannins	Tannin	103744-88-3	3	10005	1670	5313.31	8340	10005	6670	31420.6	8340	11623.6	11212.5	6670	8340	104230	83614	62997.7	58829.9	110045	74817.4	82265.9	120055	143410	99722.4	82864.8	95424	41560.8	45010	38942.4	-	-
Wbtn007183	315.05	300.03	316.058	C16H12O7	[M-H]-	methyl 4,8-dihydroxy-6-methoxy-9-oxo-9H-xanthene-3-carboxylate*	Flavonoids	Other Flavonoids	-	2	54296.5	27346.8	38650.7	84536.9	74536.2	73737.9	85749.6	71651.4	88150.4	58925.8	104186	94473.1	120659	95147.2	69635.7	176898	250549	186417	212308	298518	197623	251515	256303	251783	100866	92136.1	106615	-	-
Zbhn006453	315.05	300.03	316.058	C16H12O7	[M-H]-	Pedalitin*	Flavonoids	Flavones	22384-63-0	2	54296.5	27346.8	38650.7	84536.9	74536.2	73737.9	85749.6	71651.4	88150.4	58925.8	104186	94473.1	120659	95147.2	69635.7	176898	250549	186417	212308	298518	197623	251515	256303	251783	100866	92136.1	106615	C10119	-
Zmyn004714	297.24	183.14	298.251	C18H34O3	[M-H]-	Ricinoleic acid	Lipids	Free fatty acids	141-22-0	3	239579	397466	226527	364522	383890	387974	447755	413972	418953	456089	491661	491707	441821	414473	387125	344454	379292	360882	373212	391565	376085	394448	405678	396932	481032	556899	517717	C08365	-
pmb0764	144.05	113.03	143.041	C6H9NOS	[M+H]+	4-Methyl-5-thiazoleethanol	Others	Others	137-00-8	3	635164	822877	466735	2.40985e+07	2.42469e+07	2.29445e+07	2.67647e+07	2.60966e+07	28328951	2.28478e+07	2.27388e+07	2.40174e+07	336416	304267	272118	2.39134e+07	2.70303e+07	2.85856e+07	21173123	2.2613e+07	2.2365e+07	1.83108e+07	1.98445e+07	2.01374e+07	1.94547e+07	2.23769e+07	2.02113e+07	C04294	ko00730,ko01100,ko01240
mws0267	105.02	105.02	106.027	C3H6O4	[M-H]-	DL-Glyceric Acid	Organic acids	Organic acids	473-81-4	3	517105	580081	573617	1.53875e+06	1.59927e+06	1.63819e+06	1.32576e+06	1.32749e+06	1.43777e+06	1.27436e+06	1.31029e+06	1.27121e+06	485697	480937	476177	1.2924e+06	1.30933e+06	1.30871e+06	1.22767e+06	1.08397e+06	1.06949e+06	1.26185e+06	1.14015e+06	1.05752e+06	1.07852e+06	1.03e+06	932511	C00258	ko00030,ko00260,ko00561,ko00630,ko01100,ko01110,ko01200
pme3882	227.07	184.06	228.075	C9H12N2O5	[M-H]-	2'-Deoxyuridine	Nucleotides and derivatives	Nucleotides and derivatives	951-78-0	3	16141.9	26176.1	27447.8	72142.6	98175.1	79113.2	60534.3	94419	68136.1	69623.8	79682.9	104332	10167.2	11564.4	12961.6	85022	66673.3	63930.7	58549.2	69738.2	67725.1	75104	84103.2	77646.1	68625.7	79302	76253.9	C00526	ko00240,ko01100,ko01232,ko02010
Lahp003147	219.15	131.05	218.142	C13H18N2O	[M+H]+	N,N-cinnamoylbutanediamine*	Alkaloids	Phenolamine	-	2	600958	754951	452273	737512	426327	773010	592024	442186	604373	602836	552637	549970	173819	175933	178046	450990	611857	460793	431940	474669	439557	184295	319647	399122	590820	685010	641671	-	-
pmn001710	521.13	359.08	522.137	C24H26O13	[M-H]-	Rosmarinic acid-3'-O-glucoside	Phenolic acids	Phenolic acids	910028-78-3	3	1.3991e+06	1.39649e+06	1.30768e+06	896825	862803	788008	287641	874494	911144	888556	701915	879277	1.50441e+06	1.2921e+06	1.07978e+06	206549	288957	251991	566672	200946	313685	821476	825517	558243	946627	820092	915654	-	-
MW0108619	206.08	164.07	207.09	C11H13NO3	[M-H]-	N-Acetyl-D-phenylalanine	Amino acids and derivatives	Amino acids and derivatives	10172-89-1	3	1.21116e+06	1.23028e+06	902213	845746	970190	1.20637e+06	701500	1.01731e+06	934355	552739	887923	913004	782764	811936	841107	512773	687163	602205	707524	197465	492330	507873	595437	559277	847539	741115	841712	C05620	ko00470,ko01100
Wasn006237	587.11	417.08	588.111	C27H24O15	[M-H]-	4-Benzoyl-3,6-Di-O-Beta-D-Galloylglucose	Phenolic acids	Phenolic acids	-	1	5064.18	5005	1150.68	8340	5894.71	4935.29	8722	11801.9	6930.74	10005	9053.62	11670	173543	169141	164740	131484	140247	154986	173790	129522	175205	137319	127011	114566	70521.9	77318.9	81758.4	-	-
Lczn000071	801.08	757.09	802.087	C34H26O23	[M-H]-	Sanguiin H7	Tannins	Tannin	-	1	13447.5	22258.5	7729.64	22491	25554.3	21220.1	19790.4	29060.1	26375.1	5155.91	8798.29	8254.79	4.13018e+06	4.18985e+06	4.24953e+06	6.90175e+06	9.11934e+06	6.98135e+06	7.65582e+06	8.8962e+06	7.66708e+06	5.49359e+06	4.78037e+06	4.41864e+06	3.13864e+06	2.79518e+06	3.22079e+06	-	-
mws4053	455.353	455.353	456.36	C30H48O3	[M-H]-	3-Hydroxyurs-12-en-28-oic acid (Ursolic acid)*	Terpenoids	Triterpene	77-52-1	3	76181.4	159133	127493	497795	523815	388408	637926	543849	474934	547090	510489	599082	65832	197557	329282	732820	920454	826597	1.11857e+06	955292	798014	879197	880231	983542	744975	650587	738113	C08988	-
mws0192	117.02	73.03	118.027	C4H6O4	[M-H]-	Succinic acid*	Organic acids	Organic acids	110-15-6	1	1440590	2.53007e+06	1.97117e+06	3.60997e+07	3.74173e+07	3.52244e+07	3.66343e+07	3.97944e+07	3.75086e+07	3.17131e+07	3.2309e+07	3.48311e+07	595117	590655	586193	2.76901e+07	2.92793e+07	2.64795e+07	2.94894e+07	3.05405e+07	3.0339e+07	3.0553e+07	2.95984e+07	2.89975e+07	3.10447e+07	3.05288e+07	2.70269e+07	C00042	ko00020,ko00190,ko00250,ko00310,ko00350,ko00360,ko00620,ko00630,ko00640,ko00650,ko00760,ko00920,ko01100,ko01110,ko01200
mws0470	117.02	73.03	118.027	C4H6O4	[M-H]-	Methylmalonic acid*	Organic acids	Organic acids	516-05-2	1	1440590	2.53007e+06	1.97117e+06	3.60997e+07	3.74173e+07	3.52244e+07	3.66343e+07	3.97944e+07	3.75086e+07	3.17131e+07	3.2309e+07	3.48311e+07	595117	590655	586193	2.76901e+07	2.92793e+07	2.64795e+07	2.94894e+07	3.05405e+07	3.0339e+07	3.0553e+07	2.95984e+07	2.89975e+07	3.10447e+07	3.05288e+07	2.70269e+07	C02170	ko00240,ko00280,ko00640,ko01100
Zmyn000453	191.02	111.01	192.027	C6H8O7	[M-H]-	Isocitric Acid	Organic acids	Organic acids	320-77-4	1	7.03743e+07	1.28187e+08	1.62842e+08	1.92278e+08	1.87248e+08	1.94816e+08	179226802	1.80974e+08	1.88039e+08	1.66057e+08	1.27702e+08	1.55817e+08	2.1685e+08	1.6049e+08	1.0413e+08	1.74743e+08	1.95333e+08	2.10159e+08	1.83496e+08	1.94069e+08	1.90186e+08	1.8088e+08	1.6271e+08	1.05219e+08	2.11445e+08	1.90871e+08	1.83546e+08	C00311	ko00020,ko00630,ko01100,ko01110,ko01200,ko01210,ko01230,ko01240
Labn002107	463.11	168.01	464.117	C18H24O14	[M-H]-	galloyl xylosyl glucoside	Phenolic acids	Phenolic acids	-	3	503289	517420	337064	392592	313567	365488	310967	316180	324355	302676	310308	297418	364883	339300	313718	284036	318443	348437	273409	321704	341304	286721	255301	295428	333649	380840	380065	-	-
Walp007182	274.27	88.08	273.267	C16H35NO2	[M+H]+	2-Aminohexadecane-1,15-diol*	Lipids	Sphingolipids	-	2	177926614	3.28653e+08	210338280	2.53365e+08	2.86033e+08	2.50554e+08	178411845	1.66562e+08	1.77307e+08	1.81006e+08	1.78793e+08	1.66152e+08	1.17608e+08	9.49932e+07	7.23787e+07	2.27911e+08	2.02655e+08	2.19755e+08	167184845	1.77345e+08	1.84143e+08	1.34976e+08	1.84866e+08	2.00046e+08	204020852	2.33894e+08	2.31195e+08	-	-
MW0106498	159.1	59.02	160.11	C8H16O3	[M-H]-	3-Hydroxyoctanoic acid	Organic acids	Organic acids	14292-27-4	3	308465	87596.2	249749	1.03849e+07	1.19963e+07	1.15078e+07	1.4482e+07	1.49356e+07	1.3209e+07	1.3212e+07	1.32336e+07	1.45592e+07	110886	102548	94209.5	8.23891e+06	9.56981e+06	1.03664e+07	1.16271e+07	1.07938e+07	1.08e+07	1.057e+07	1.07141e+07	1.04042e+07	1.01641e+07	1.05515e+07	9.12589e+06	C20793	-
pmn001694	329.23	229.15	330.241	C18H34O5	[M-H]-	9,10,13-Trihydroxy-11-Octadecenoic Acid	Lipids	Free fatty acids	29907-57-1	1	2.47398e+06	2.8102e+06	1.60121e+06	1.60609e+07	1.5867e+07	1.59365e+07	1.75877e+07	1.81191e+07	1.80458e+07	1.93148e+07	1.90606e+07	1.93134e+07	4.83558e+06	4.90471e+06	4.97384e+06	1.50366e+07	1.61597e+07	1.72178e+07	1.82995e+07	1.8357e+07	1.85507e+07	2.18552e+07	2.15014e+07	2.34272e+07	1.66215e+07	1.51634e+07	1.75963e+07	C14835	ko00591
MWSslk133	257.18	195.18	258.183	C14H26O4	[M-H]-	1,14-Tetradecanedioic Acid	Lipids	Free fatty acids	821-38-5	1	364637	344824	367805	4.70572e+06	4.72209e+06	4.88681e+06	5.4991e+06	5.66617e+06	5.30787e+06	6.74616e+06	6.73728e+06	6.86793e+06	391848	387433	383017	2.34174e+06	2.47904e+06	2.49415e+06	2.93412e+06	2.70397e+06	2.66751e+06	3.71228e+06	3.61878e+06	3.75227e+06	4.24817e+06	3.76802e+06	3.72302e+06	-	-
pmf0440	163.08	91.05	162.068	C10H10O2	[M+H]+	4-MethoxycinnaMaldehyde	Others	Aldehyde compounds	1963-36-6	3	1.83015e+06	3.25786e+06	1.33106e+06	1.13445e+06	1.26381e+06	1.13099e+06	994596	844556	1.03858e+06	1.14855e+06	868119	982077	946618	763289	579961	1.39749e+06	1.40341e+06	1.47798e+06	1.19466e+06	1.2976e+06	1.26002e+06	1.10357e+06	1.26389e+06	1.29921e+06	1.58948e+06	1.46142e+06	1.37105e+06	C10475	-
pme3313	259.02	96.97	260.03	C6H13O9P	[M-H]-	D-Fructose 6-phosphate*	Others	Saccharides	643-13-0	3	7.54981e+06	7.97387e+06	4.09226e+06	1.39447e+06	1.63716e+06	942510	515252	1.13511e+06	1.00642e+06	1.22315e+06	981440	806321	3.19256e+06	6.78835e+06	1.03841e+07	2.40404e+06	1.83237e+06	1.31711e+06	881010	979872	1072360	1.03277e+06	2.42892e+06	1.31353e+06	2.41301e+06	2.1423e+06	2.11132e+06	C00085	ko00052,ko00500,ko00710,ko01100,ko01110,ko01200
Lmsn011830	485.33	485.33	486.334	C30H46O5	[M-H]-	2,19-Dihydroxy-3-oxours-12-en-28-oic acid	Terpenoids	Triterpene	176983-21-4	1	8.73978e+06	5.78218e+06	4.09468e+06	1.28388e+07	1.37787e+07	1.38183e+07	1.92789e+07	1.80426e+07	1.81031e+07	1.91407e+07	1.97961e+07	2.11895e+07	1.175e+07	1.21019e+07	12453911	2.53697e+07	2.93328e+07	3.03452e+07	3.54009e+07	3.33433e+07	3.26452e+07	3.33727e+07	3.55483e+07	3.61938e+07	2.46037e+07	2.608e+07	2.24586e+07	-	-
mws1013	177.02	133.03	178.027	C9H6O4	[M-H]-	Esculetin (6,7-Dihydroxycoumarin)	Lignans and Coumarins	Coumarins	305-01-1	1	89643.9	129585	146745	490156	777120	792200	962726	920554	787367	1.10458e+06	1324470	1.21964e+06	171200	244264	317329	583439	623030	312015	802466	462847	535711	563507	393816	778344	931375	871066	801736	C09263	ko00999,ko01110
pme1286	385.13	250	384.122	C14H20N6O5S	[M+H]+	S-(5'-Adenosy)-L-homocysteine	Amino acids and derivatives	Amino acids and derivatives	979-92-0	3	272708	289352	202456	931578	925561	1.01723e+06	1.04419e+06	987322	1.03596e+06	974702	1.15529e+06	1.11528e+06	1.58366e+06	1.33912e+06	1.09458e+06	980430	1.30087e+06	277045	1.15122e+06	983182	1.13477e+06	300752	1.21417e+06	1.17634e+06	1.06237e+06	1.13254e+06	1.23254e+06	C00021	ko00270,ko01100,ko01230,ko01240
MWSmce574	153.06	138.03	154.063	C8H10O3	[M-H]-	3,5-Dimethoxyphenol	Phenolic acids	Phenolic acids	500-99-2	3	90204.9	119335	71709.5	147048	101333	132871	77291.1	121730	105223	93844.4	67430.8	87308.7	87902.2	78981.5	70060.7	69815.4	111337	113765	76054.9	96210	110917	67945.5	20005	76546.2	116384	112182	100517	-	-
Lmfn001258	467.08	169.01	468.09	C20H20O13	[M-H]-	Maplexin D (2,4-Di-O-Galloyl-1,5-Anhydro-D-Glucitol)*	Phenolic acids	Phenolic acids	1355573-86-2	2	67234.3	33340	25005	41756.8	37892.6	47642.1	9	9	9	9	9	9	3.25102e+06	3.32483e+06	3.39864e+06	2.56126e+06	4.73648e+06	4.74696e+06	3.47718e+06	3.82419e+06	3813111	2.50039e+06	2.39721e+06	2.84316e+06	1.14012e+06	1.03274e+06	1.19911e+06	-	-
Lmtn002565	329.11	167.03	330.095	C14H18O9	[M-H]-	1-O-Vanilloyl-D-Glucose*	Phenolic acids	Phenolic acids	-	1	1.01524e+06	835212	852091	409182	732021	654465	534891	761238	582631	621064	800564	776090	1.12649e+07	9.80003e+06	8.3352e+06	3.96902e+06	6.16345e+06	4.93602e+06	4.6787e+06	4.83773e+06	5.97314e+06	10058340	7.65975e+06	5.51552e+06	3.45987e+06	3.05241e+06	3.50993e+06	C20470	-
Zmgp005229	297.18	279.22	296.178	C20H24O2	[M+H]+	(5S)-5-Methoxy-1,7-diphenyl-3-heptanone	Others	Ketone compounds	-	2	46624.3	54081.7	34996.5	309176	297437	310105	295569	380877	265834	444811	418605	343606	54302.6	39382.2	24461.7	150109	264542	194370	243293	256124	165666	489454	547008	628643	254218	252384	287763	-	-
mws0376	115	71.01	116.011	C4H4O4	[M-H]-	Fumaric acid	Organic acids	Organic acids	110-17-8	3	1.86433e+07	1.16774e+07	7.61751e+06	9.98383e+06	1.04482e+07	9.15641e+06	9.06275e+06	9694503	9.51834e+06	8.10459e+06	7.894e+06	8.36187e+06	9.76375e+06	9.14311e+06	8.52247e+06	8.49415e+06	6.06282e+06	5.71335e+06	6.64506e+06	6.882e+06	7.36263e+06	5.81492e+06	5.1758e+06	6.84268e+06	7.76851e+06	7.72707e+06	6.77744e+06	C00122	ko00020,ko00190,ko00220,ko00250,ko00350,ko00360,ko00620,ko00650,ko00760,ko01100,ko01110,ko01200
Smcn001567	607.22	179.06	608.232	C26H40O16	[M-H]-	Leonoside E	Phenolic acids	Phenolic acids	-	3	27469.6	26675	51325.4	18719	10005	18888.7	37842.5	29788.8	15261.1	19500.2	26281.6	13340	12562.5	21571.6	30580.7	21675	15263.1	16006.5	38345	34594	36675	37837.6	26867.3	15005	18208	20990.1	20595.1	-	-
pme2589	159.03	87.04	160.037	C6H8O5	[M-H]-	2-Oxoadipic acid	Organic acids	Organic acids	3184-35-8	3	70028.1	100936	60689.9	2.07304e+06	2.08475e+06	1.85475e+06	1.94059e+06	1.87873e+06	1.86207e+06	1.36574e+06	1.52016e+06	1.57086e+06	54089.7	194494	334899	2.18764e+06	2.28633e+06	2.18467e+06	2.01427e+06	1.98539e+06	1.67506e+06	1.6103e+06	1.32864e+06	1.37244e+06	1.62539e+06	1.54629e+06	1.39795e+06	C00322	ko00300,ko00310,ko00380,ko00785,ko01100,ko01110,ko01210,ko01230,ko01240
MWS3046	181.05	121.03	182.058	C9H10O4	[M-H]-	3-(3-Hydroxyphenyl)-3-hydroxypropanoic acid	Phenolic acids	Phenolic acids	3247-75-4	3	152083	182665	91410.1	142797	130161	105199	158401	119734	169056	110455	244399	138431	232912	211695	190478	169146	157484	150078	124278	215743	168179	151456	216055	143832	154881	141832	133303	-	-
mws0098	160.04	116.05	161.048	C9H7NO2	[M-H]-	Indole-2-carboxylic acid	Alkaloids	Plumerane	1477-50-5	2	6329.02	21778.8	9040.02	2.61748e+06	2.63312e+06	2.3487e+06	2.61896e+06	2.50611e+06	2.60423e+06	2.24488e+06	1917531	2.28118e+06	7886.3	6790.3	5694.29	2.48721e+06	2.85478e+06	2.22817e+06	2.54294e+06	2.58512e+06	2.58661e+06	2.3217e+06	2.14045e+06	2.03213e+06	1.80194e+06	1.96395e+06	2.09853e+06	-	-
pme0075	188.06	128.04	189.064	C7H11NO5	[M-H]-	N-Acetyl-L-glutamic acid	Amino acids and derivatives	Amino acids and derivatives	1188-37-0	3	69884.6	108054	167763	1.87818e+06	2.02041e+06	1.70064e+06	2.22485e+06	2.22797e+06	2.37633e+06	2.12179e+06	1.87865e+06	2.11165e+06	121548	116771	111993	2.30457e+06	2.07295e+06	1.96933e+06	2.26824e+06	2.54162e+06	2.39117e+06	2.10092e+06	2.33192e+06	1.88994e+06	2.07114e+06	2.04615e+06	1.7996e+06	C00624	ko00220,ko00470,ko01100,ko01110,ko01210,ko01230
Lhlp120611	167.11	91.05	166.099	C10H14O2	[M+H]+	Hydroxycarvine	Terpenoids	Monoterpenoids	-	2	106710	197551	83365	210160	228520	569411	1.42525e+06	1.48079e+06	2.40285e+06	1442270	2.29375e+06	2.53998e+06	80025	70855	61685	339758	366536	450513	2.4464e+06	2.1993e+06	2.38602e+06	2.98107e+06	2.42978e+06	2.41596e+06	1.60376e+06	1.79514e+06	1.86083e+06	-	-
pme1605	593.15	285.04	594.159	C27H30O15	[M-H]-	Kaempferol-3-O-robinobioside(Biorobin)*	Flavonoids	Flavonols	17297-56-2	1	2.35055e+06	2.39499e+06	1.42906e+06	1.13566e+06	1.73991e+06	1.53384e+06	1.094e+06	1.23613e+06	1.33342e+06	818602	779923	1.08173e+06	4.96718e+07	6.23293e+07	7.49867e+07	2.69885e+07	5.7287e+07	4.80882e+07	3.10741e+07	3.78321e+07	2.29709e+07	4.35025e+07	4.69198e+07	5.13336e+07	2.66052e+07	3.04289e+07	2.68832e+07	-	-
Cmzp002057	315.12	255.1	314.1	C14H18O8	[M+H]+	6-O-Acetylarbutin	Phenolic acids	Phenolic acids	10338-88-2	3	501463	574902	410655	606433	559514	642077	1.06915e+06	947353	1.16099e+06	1.82692e+06	1.92225e+06	1.6225e+06	287374	242898	198421	448460	564783	514790	929450	897763	938369	202305	1.45451e+06	1.64599e+06	963126	950832	1.0887e+06	-	-
pme0534	195.05	75.01	196.058	C6H12O7	[M-H]-	Gluconic acid	Others	Saccharides	526-95-4	1	1.42766e+06	3.00941e+06	1.38741e+06	840636	961043	786378	897607	850390	765390	986922	988914	918086	1.14014e+06	1.23525e+06	1.33035e+06	690791	777524	826683	761353	818433	876700	935954	1.0843e+06	952552	1.36243e+06	1.25898e+06	1.16944e+06	C00257	ko00030,ko01100,ko01110,ko01200
Latn006216	265.09	117.03	266.094	C17H14O3	[M-H]-	Asparenydiol	Lignans and Coumarins	Lignans	166762-98-7	2	3016.82	2909.77	2095.15	135900	116198	149649	841551	552500	630742	531515	501160	1.09854e+06	2636.86	2988.43	3340	183588	120403	139704	387667	405205	364847	646636	418690	712987	437469	496764	504504	-	-
Lcsn003955	287.05	125.03	288.063	C15H12O6	[M-H]-	Maesopsin*	Flavonoids	Other Flavonoids	5989-16-2	1	94308.4	128276	83353.7	774290	763302	663322	605202	793541	716136	542084	664115	718978	211972	225245	238518	3957585	2.09183e+06	2.04263e+06	1.80946e+06	1.92064e+06	1.9136e+06	1.79881e+06	1.72733e+06	1.57589e+06	1.04001e+06	1.18492e+06	1.04122e+06	-	-
Latp006896	221.19	81.07	220.182	C15H24O	[M+H]+	4β-Hydroxy-aromadendrane-10-en	Terpenoids	Sesquiterpenoids	-	2	44167.8	61788.5	120642	189787	247303	133010	221632	332954	195810	245422	245673	273295	109722	93635.6	77549	205364	235878	251701	243692	290033	340154	225016	301136	250872	240756	208857	214811	-	-
MWS201437	247.13	86.1	246.122	C10H18N2O5	[M+H]+	Leu-Asp	Amino acids and derivatives	Amino acids and derivatives	32949-40-9	2	849320	2936645	6.05343e+06	151282	136719	143802	27895.3	146220	125397	145683	146667	167906	3.61454e+06	3.29348e+06	2.97242e+06	63496	163959	143931	152483	159477	172084	160453	158416	195301	312376	362513	328304	-	-
Smgp005565	453.11	343.08	452.111	C24H20O9	[M+H]+	Cinchonain Ia*	Flavonoids	Flavanols	85022-69-1	3	544286	412267	375919	846100	850392	806410	618740	562946	567526	372272	507402	467673	420341	396305	372268	1.0362e+06	1169258	1.1895e+06	901086	848342	928125	655780	726231	704444	655788	761190	689509	-	-
MWS80006	311.22	293.21	312.23	C18H32O4	[M-H]-	9-Hydroperoxy-9Z,11E-Octadecadienoic Acid	Lipids	Free fatty acids	-	2	59568	124241	122184	166516	104853	174387	165286	99747.6	102715	92685	199510	189378	135991	131800	127608	159197	97619.6	183649	122738	120551	119499	205158	147111	141705	169864	149929	148393	-	-
Wagn012030	653.38	397.14	654.383	C31H58O14	[M-H]-	2-Palmitoyl-Sn-Glycerol 3-O-Diglucoside	Lipids	Glycerol ester	-	2	144555	140795	92027.2	12302.1	23803.9	25905.1	6816.92	13713.7	7307.35	6641.83	4158.57	6914.49	142536	143716	144896	67155.6	61223.2	75404.3	89505.6	35860.9	47511	37308.7	7746.54	10758.9	41332	47263.6	41659.3	-	-
MWSmce183	151.04	77.04	152.047	C8H8O3	[M-H]-	D-Mandelic acid*	Organic acids	Organic acids	611-71-2	2	8914.82	11670	11670	300320	174071	178462	435670	388870	164277	413940	225438	279809	13340	11672.5	10005	186795	230190	230190	170490	185290	198326	472455	200944	457405	179801	154158	169026	-	-
MW0110290	311.11	83.05	312.114	C14H20N2O4S	[M-H]-	Tyrosyl-Methionine	Amino acids and derivatives	Amino acids and derivatives	-	3	1.50597e+07	1.63038e+07	1.13757e+07	1.30353e+07	1.43848e+07	1.44181e+07	1.22599e+07	1.2788e+07	1.39447e+07	1.32623e+07	1.33666e+07	1.29166e+07	1.2033e+07	1.16718e+07	1.13107e+07	9.78737e+06	1.17101e+07	1.00906e+07	9.49798e+06	8.5087e+06	9129879	9.59757e+06	1.02792e+07	1.00621e+07	1.14471e+07	1.3332e+07	1.21875e+07	-	-
Lmqn004838	315.01	299.99	316.022	C15H8O8	[M-H]-	3-O-Methylellagic acid	Tannins	Tannin	-	1	1080755	500607	320938	3.91948e+06	3.23811e+06	3.90557e+06	3.20708e+06	2.85819e+06	3.42482e+06	2.97264e+06	2.68037e+06	3.15419e+06	2.494e+06	2.65618e+06	2.81835e+06	5.22789e+06	8.14082e+06	5.68766e+06	5.64582e+06	8.4912e+06	5.51986e+06	5.20039e+06	5.31205e+06	5.018e+06	3.27281e+06	3.46695e+06	3.80873e+06	-	-
HJN076	563.18	255.07	564.184	C27H32O13	[M-H]-	Pinocembrin-7-O-neohesperidoside	Flavonoids	Flavanones	13241-31-1	3	104081	66767	73469.4	89417.5	89497.4	94731	75003.3	95288.5	108596	55380	185125	68526.8	53605.4	53197.5	52789.7	46058.7	50171.7	58964.4	115050	72508	64770.8	56892.2	61994.4	34132.9	70510.1	73450.7	81708.3	C09828	-
Wcgp011192	249.18	193.12	248.178	C16H24O2	[M+H]+	5-Hydroxy-8,8-dimethyl-1,3,4,4a,4b,5,6,7,8a,9-decahydrophenanthren-2-one	Others	Others	-	3	4.31703e+06	9.23515e+06	3.10889e+06	3.55267e+06	3.88924e+06	3.59208e+06	3.12004e+06	2.5454e+06	2.94606e+06	3.07966e+06	2.68312e+06	2.82275e+06	2.42079e+06	2.03131e+06	1.64182e+06	3.35113e+06	3.53778e+06	3.77935e+06	2.9724e+06	3.18718e+06	3.12827e+06	2.93184e+06	3.14901e+06	3.02036e+06	4.2717e+06	3.70702e+06	3.79877e+06	-	-
Zmpn000095	261.04	78.96	262.045	C6H15O9P	[M-H]-	Sorbitol-6-phosphate	Others	Saccharides	20479-58-7	3	1.42362e+06	1.2813e+06	1.28494e+06	439426	482327	547235	954447	704808	714360	831892	673659	895953	1.45538e+06	1.46319e+06	1.47099e+06	346845	352427	386231	644765	644551	454223	664407	502571	877448	781510	871353	910364	C01096	ko00051,ko01100
pma0633	349.26	203.22	348.252	C19H32N4O2	[M+H]+	N-p-Coumaroylspermine	Alkaloids	Phenolamine	130210-35-4	3	80113.6	23056.1	14200.1	32688.6	81758.4	76690	179846	135909	108050	136228	102037	167562	264525	207423	150320	574977	730448	757455	436248	504982	423030	319967	302448	337101	271412	315839	286624	-	-
MWSmce283	149.07	92.03	150.068	C9H10O2	[M-H]-	4'-Hydroxypropiophenone	Others	Ketone compounds	70-70-2	3	81604.3	91430.5	71872.6	885023	943236	958269	1.13037e+06	1.09314e+06	1.07611e+06	1.00319e+06	991165	1.09092e+06	60370.7	51240.6	42110.5	488763	562126	572697	606545	599527	628227	621891	639029	610227	734753	658154	634543	C13342	-
Hmmp002169	903.25	741.2	902.269	C39H50O24	[M+H]+	Luteolin-5,7-di-O-rutinoside*	Flavonoids	Flavones	-	3	16799.2	16675	28340	13380.2	25488.2	64187.6	61642.3	30941.2	13340	36675	26352.4	41680	38636.9	25087	11537.1	33576.4	57699	88838.2	93370	71690	139764	143082	98370	69381.2	113120	113901	98930.1	-	-
Lmdn006811	455.35	455.35	456.36	C30H48O3	[M-H]-	3,24-Dihydroxyolean-12-en-22-one (Soyasapogenol E)*	Terpenoids	Triterpene	6750-59-0	3	56580.5	53658.5	49847.5	526368	564533	474204	683806	609197	584152	631033	645560	736928	121553	113560	105567	773117	969894	853817	1.1045e+06	1.01429e+06	873692	972195	881663	1.04613e+06	858710	734850	796545	C17420	-
Lmsn006839	681.39	519.33	682.393	C36H58O12	[M-H]-	2,3,19,23,24-Pentahydroxyolean-12-en-28-oic acid-28-O-glucoside	Terpenoids	Triterpene Saponin	-	3	852219	874020	654925	839210	1.03796e+06	946313	835865	1.01212e+06	956059	941185	1.03571e+06	935355	743132	722743	702355	520824	561458	609677	484273	412117	436451	356257	396781	470856	786793	805914	907363	-	-
Lmzn006284	471.35	471.35	472.355	C30H48O4	[M-H]-	2-Hydroxyursolic acid*	Terpenoids	Triterpene	-	3	5.48096e+06	4.57712e+06	3.70857e+06	1.0251e+07	1.20766e+07	1.82842e+07	2.4665e+07	1.45711e+07	20730580	1.41665e+07	1.34094e+07	14628720	4.79482e+06	4.83106e+06	4.8673e+06	1.55798e+07	1.06971e+07	1.0951e+07	1.84139e+07	1.19149e+07	1.10094e+07	1.0887e+07	1.12858e+07	1.18274e+07	1.28162e+07	1.28461e+07	1.11686e+07	-	-
Lahp002273	127.05	110.02	126.043	C5H6N2O2	[M+H]+	furan-2-carbohydrazide	Alkaloids	Alkaloids	-	3	24490.7	27094.5	17893.5	5.57217e+06	4.91271e+06	4.84566e+06	3.19102e+06	2.96584e+06	3.64824e+06	3.32498e+06	3.59617e+06	3.38919e+06	10090.7	8281.41	6472.15	4.30035e+06	4.47027e+06	4.53033e+06	3.003e+06	3.64433e+06	3.32574e+06	2.54408e+06	2.50425e+06	2.47175e+06	2.78184e+06	3.25419e+06	3.02263e+06	-	-
Walp006011	246.24	88.08	245.236	C14H31NO2	[M+H]+	2-Aminotetradecane-1,4-diol*	Lipids	Sphingolipids	-	3	4.82949e+07	6.79977e+07	3.07053e+07	3.00857e+07	3.66617e+07	2.82006e+07	20111668	1.97837e+07	2.05892e+07	2.26245e+07	1.99486e+07	1.90686e+07	2.19908e+07	1.7909e+07	1.38272e+07	3.00246e+07	3.06526e+07	3.34021e+07	2.07617e+07	2.38527e+07	2.42495e+07	1.98339e+07	2.43887e+07	2.38024e+07	2.6277e+07	3.0545e+07	2.9711e+07	-	-
pmn001706	471.35	471.35	472.355	C30H48O4	[M-H]-	2,3-Dihydroxyolean-12-en-28-oic acid (2-Hydroxyoleanolic acid)*	Terpenoids	Triterpene	26707-60-8	3	6.73034e+06	4.13315e+06	4.62434e+06	5.21743e+06	5.48783e+06	5.58157e+06	8.21846e+06	7.59062e+06	6.9655e+06	8.66893e+06	7.21604e+06	7.43334e+06	5.4381e+06	5.64998e+06	5.86186e+06	5.42894e+06	8.98977e+06	8.09607e+06	6.47396e+06	6.76747e+06	6.52619e+06	7.55975e+06	7.29199e+06	7.17487e+06	6.93771e+06	7.62147e+06	6.52807e+06	-	-
Wafn002827	357.12	195.07	358.126	C16H22O9	[M-H]-	Dihydroferulic acid glucoside	Phenolic acids	Phenolic acids	-	2	6.60071e+06	5.89147e+06	5.40757e+06	1.45663e+06	1.17445e+06	1.702e+06	1.27472e+06	1.10768e+06	1.55426e+06	817391	967367	1.31327e+06	5.77882e+06	4.80302e+06	3.82722e+06	1.90409e+06	1.52707e+06	1.85581e+06	1.22524e+06	1.49559e+06	1.64305e+06	1.58004e+06	1.58714e+06	1.25764e+06	1.95023e+06	1.71715e+06	1.69762e+06	-	-
mws0044	303.05	125.02	304.058	C15H12O7	[M-H]-	Taxifolin(Dihydroquercetin)	Flavonoids	Flavanonols	480-18-2	1	31114.9	37941.9	21390.7	670254	1109310	1100910	748719	716805	1013600	1226935	706755	803935	54891.3	62687.9	70484.5	541304	397372	543343	485764	501868	499252	358548	445586	415008	381592	430158	372364	C01617	ko00941,ko01100,ko01110
Zmyp000878	284.1	152.06	283.092	C10H13N5O5	[M+H]+	Crotonoside; 2-Hydroxyadenosine	Nucleotides and derivatives	Nucleotides and derivatives	1818-71-9	1	7.05869e+06	6.70083e+06	4.26017e+06	2.60404e+06	9.36895e+06	1.02715e+07	7.00359e+06	6.20937e+06	7.0936e+06	4.4784e+06	5.87732e+06	4.98437e+06	5.1148e+06	4.22909e+06	3.34339e+06	7.77591e+06	9.09397e+06	9.07081e+06	7.91853e+06	7.6149e+06	8.46219e+06	441109	5.23419e+06	6.11958e+06	7.84263e+06	6.70214e+06	7.21946e+06	C08432	-
mws1068	285.04	151	286.048	C15H10O6	[M-H]-	Kaempferol (3,5,7,4'-Tetrahydroxyflavone)	Flavonoids	Flavonols	520-18-3	1	2965.98	2893.2	14527.5	17739.3	30916.8	26361.2	28032.8	23490.6	22328	34676.1	22201.1	46955.3	61454.4	59662.3	57870.2	531083	790727	703019	701307	628915	555058	483041	377221	449853	117343	137232	125684	C05903	ko00941,ko00944,ko01100,ko01110
Lmhn002321	461.07	167.04	462.08	C21H18O12	[M-H]-	Vnilloylcaffeoyltartaric acid	Phenolic acids	Phenolic acids	-	3	86700	49301.7	46049.1	79022.9	80025	121725	108380	51065.6	80025	90267.4	106710	96705	60592.1	50620.5	40648.9	68355	80280.5	98370	108584	98370	117654	106985	110958	65442.8	113878	115131	99575.5	-	-
pme0278	191.1	128.07	190.095	C7H14N2O4	[M+H]+	2,6-Diaminooimelic acid	Organic acids	Organic acids	583-93-7	3	228349	204749	236600	201955	173252	143755	102678	126080	122906	145937	166035	167396	246887	251002	255117	174519	190428	163108	110068	121819	104682	127696	158241	144483	153421	179696	165805	C00666	ko00300,ko00470,ko01100,ko01110,ko01230
Lmmn003822	361.16	165.05	362.173	C20H26O6	[M-H]-	(4β,10E)-6α,15-Dihydroxy-8β-(angeloyloxy)-14-oxogermacra-1(10),11(13)-diene-12-oic acid-12,6-lactone*	Terpenoids	Sesquiterpenoids	-	3	72815.8	60666.7	69558.2	3.51751e+06	3.9243e+06	3.6786e+06	4.15688e+06	4.66824e+06	4.75094e+06	4.03905e+06	4.30878e+06	4.66309e+06	45202.4	48098.8	50995.2	2.43384e+06	2.44617e+06	2.81601e+06	3.36839e+06	2.69342e+06	2.93523e+06	2.539e+06	3.18311e+06	2.99351e+06	2.92144e+06	2.8555e+06	2.51416e+06	-	-
mws0289	480.31	339.29	479.301	C23H46NO7P	[M+H]+	LysoPE 18:1*	Lipids	LPE	89576-29-4	3	5.37654e+06	5.28347e+06	2.61138e+06	1.82115e+06	2.67614e+06	1.50475e+06	2.14509e+06	4.81308e+06	1.88498e+06	6.58431e+06	2.69262e+06	2.2813e+06	2.21828e+06	1.98638e+06	1.75447e+06	2.85074e+06	3.23521e+06	6.07037e+06	5.5599e+06	1.85355e+06	2.09286e+06	1.41066e+06	2.54526e+06	3.18076e+06	4.98677e+06	5.76404e+06	5.10751e+06	-	-
Zmdp000972	136.04	91.05	135.035	C4H9NO2S	[M+H]+	S-Methyl-L-cysteine	Amino acids and derivatives	Amino acids and derivatives	1187-84-4	2	5.10372e+06	4.44488e+06	5.66142e+06	1.97512e+06	2.05393e+06	2.17676e+06	6.94101e+06	5.91941e+06	6.67791e+06	7.67689e+06	7.38575e+06	7.75596e+06	5.53673e+06	5.19842e+06	4.86012e+06	1.79234e+06	2.87152e+06	1.96039e+06	5.37457e+06	5.94775e+06	6.15276e+06	2.75133e+06	2.44168e+06	2.64663e+06	5.23629e+06	4.77444e+06	4.47742e+06	C22040	ko02010
pmb3075	319.08	145.03	320.09	C16H16O7	[M-H]-	3-O-p-Coumaroylshikimic acid	Phenolic acids	Phenolic acids	-	3	50015	23494	8340	23647.1	30010	43345	68355	76690	71690	88365	82841.6	60020	11572.8	12484.3	13395.8	21675	19714.6	25005	9	9	9	86490.5	102011	82926.1	80025	68355	73355	-	-
pmb2620	207.07	133.07	208.074	C11H12O4	[M-H]-	3,4-Dimethoxycinnamic acid	Phenolic acids	Phenolic acids	2316-26-9	2	6870.08	2638.47	5976.69	257930	267892	269426	838139	811080	798787	1.06314e+06	1.17183e+06	1.11755e+06	3987.45	3547.84	3108.22	518671	560900	570972	1.2806e+06	1.26007e+06	1.21154e+06	1.6174e+06	1.45801e+06	1.62404e+06	887432	838886	757366	-	-
Zmjn004133	311.22	293.21	312.23	C18H32O4	[M-H]-	9S-Hydroperoxy-10E,12Z-octadecadienoic acid	Lipids	Free fatty acids	5502-91-0	3	1.93224e+06	1.53117e+06	1.26853e+06	1.16149e+07	1.23412e+07	1.29356e+07	2.82863e+06	2.89758e+06	1.29975e+07	2.89648e+06	3.07222e+06	3.55961e+06	3.2779e+06	3.23379e+06	3.18968e+06	5.91245e+06	8.8848e+06	6.89936e+06	6.44566e+06	6.32851e+06	6.10816e+06	9.30762e+06	8.37956e+06	8.75039e+06	1.19872e+07	1.13977e+07	1.02377e+07	C14827	ko00591,ko01100
Lmhp009034	452.28	311.26	451.27	C21H42NO7P	[M+H]+	LysoPE 16:1*	Lipids	LPE	-	1	195287	116606	39811.7	4.11609e+06	4.5497e+06	4.80138e+06	2.79939e+06	3.03931e+06	2.92884e+06	2.40094e+06	2.48468e+06	2.40329e+06	69255.8	60016.2	50776.6	7.32642e+06	8.4761e+06	8.31337e+06	3.03361e+06	3.07769e+06	3.31847e+06	1.71256e+06	2.04084e+06	2.04962e+06	2.79695e+06	3.24213e+06	3.19506e+06	-	-
Lhfp112926	343.15	163.08	342.147	C20H22O5	[M+H]+	Myricatomentogenin*	Others	Others	-	3	289073	345109	333819	395352	283721	339445	381546	334119	368548	328338	360744	166950	411792	378029	344265	241945	415587	397850	381334	384839	407408	419383	289963	522698	309303	342079	362604	-	-
Ylyn013135	469.33	469.33	470.34	C30H46O4	[M-H]-	demethylregelin	Terpenoids	Triterpene	173991-81-6	3	227586	204085	225442	250240	210491	264660	229154	242192	243631	303017	215766	254924	282303	260184	238065	250423	250490	281162	232652	258753	250287	332251	272944	323824	232375	199162	224832	-	-
mws0367	277.217	277.217	278.225	C18H30O2	[M-H]-	α-Linolenic Acid*	Lipids	Free fatty acids	463-40-1	3	20548.7	23631.4	12364.3	103149	98257.3	95820.1	94209.8	106735	89385.1	99102.8	102085	111980	22631.6	24955.1	27278.6	81251	90016.3	84509.5	93380.5	80048.5	80848	80213.4	81781.7	80914.1	82552.6	86974.3	74213.8	C06427	ko00592,ko01040,ko01100,ko01110
Wchn002309	483.08	169.01	484.085	C20H20O14	[M-H]-	3,4-Di-O-Galloyl-D-Glucose*	Phenolic acids	Phenolic acids	-	2	23856.9	16569.1	15754.8	9038.67	9812.35	3353.06	19507.1	6709.34	2578.61	4765.72	21762.5	21569.7	1.54012e+06	1.40652e+06	1.27292e+06	1.97975e+06	3.24189e+06	2.73009e+06	5.21251e+06	4.91026e+06	5.54643e+06	4.35126e+06	6.04992e+06	5.59e+06	1.86978e+06	1.59564e+06	1.77612e+06	-	-
pma0675	153.05	135.04	152.047	C8H8O3	[M+H]+	o-Anisic acid	Phenolic acids	Phenolic acids	579-75-9	3	125964	217902	124438	254917	203473	178823	206366	200969	239779	188019	183283	173687	100559	93487.3	86415.1	226520	210118	239572	209785	165737	224236	212750	224063	179769	182587	214253	198314	-	-
Zmjn003398	227.13	183.14	228.136	C12H20O4	[M-H]-	2-Dodecenedioic acid	Lipids	Free fatty acids	6402-36-4	2	793935	887079	599040	5.1434e+06	4.1824e+06	5.20457e+06	4.18519e+06	4.43469e+06	4.4199e+06	3.83893e+06	3.3681e+06	3.56759e+06	589860	601331	612802	2.24197e+06	2.07646e+06	1.74818e+06	1.24354e+06	1.37723e+06	1.22411e+06	1.25814e+06	1.30129e+06	1.04229e+06	2.61204e+06	2.8319e+06	2.41382e+06	C16308	ko00592,ko01110
MWSslk124	207.07	163.08	208.074	C11H12O4	[M-H]-	2-Benzylsuccinic Acid	Organic acids	Organic acids	884-33-3	3	30580.2	86700	42925.5	73355	24828.3	88365	214553	166713	223240	437939	399336	450811	36790.8	55072.9	73355	82260.9	34425.9	48345	204697	130038	166609	451528	346603	344820	191563	171582	200998	-	-
Ladp002110	206.04	160.04	205.037	C10H7NO4	[M+H]+	4-hydroxy-2-oxo-1,2-dihydroquinoline-3-carboxylic acid	Alkaloids	Quinoline alkaloids	73776-24-6	1	1.17778e+07	1.3568e+07	6.99878e+06	5.9769e+06	5.13401e+06	5.81179e+06	3.84207e+06	5.2758e+06	4.49187e+06	3.63121e+06	3.77966e+06	3.18576e+06	2.24749e+06	1.9894e+06	1.73132e+06	3.98249e+06	3.56124e+06	3.80379e+06	4.30755e+06	3.87067e+06	3.64525e+06	4.25142e+06	3.84538e+06	3.10664e+06	4.55002e+06	4.57033e+06	3.9561e+06	-	-
Zmzn003953	309.2	227.2	310.214	C18H30O4	[M-H]-	13(s)-hydroperoxy-(9z,11e,15z)-octadecatrienoic acid	Lipids	Free fatty acids	67597-26-6	2	965207	934609	933803	1.5791e+06	1.36746e+06	1.44069e+06	1.42586e+06	1.30818e+06	879452	1.03955e+06	997941	1.15622e+06	1.37811e+06	1.17718e+06	976254	2.0812e+06	1.77051e+06	1.35877e+06	1.0507e+06	1.24911e+06	932970	1.01476e+06	886075	926711	1.23035e+06	1.13395e+06	1.04832e+06	C04785	ko00592,ko01100,ko01110
mws0884	328.05	134.05	329.053	C10H12N5O6P	[M-H]-	Cyclic 3',5'-Adenylic acid	Nucleotides and derivatives	Nucleotides and derivatives	60-92-4	2	6.05425e+06	5.22775e+06	3.77631e+06	354999	292851	290336	202265	140753	173460	348126	354267	352632	4.54663e+06	4.12858e+06	3.71054e+06	162588	127927	130960	80211.8	83988.6	93840	117665	44118.5	129900	567990	624244	666947	C00575	ko00230,ko01100
mws1167	131	59.01	132.006	C4H4O5	[M-H]-	Oxalacetic acid	Organic acids	Organic acids	328-42-7	3	222730	168273	584535	211427	767770	594927	602742	679176	663222	581194	733087	773964	196079	268245	340410	634644	591852	633309	553296	642764	670756	503365	676937	613603	713966	715750	620054	C00036	ko00010,ko00020,ko00250,ko00470,ko00620,ko00630,ko00710,ko00999,ko01100,ko01110,ko01200,ko01210,ko01230,ko01240
Lcsp001929	332.18	173.09	331.174	C14H25N3O6	[M+H]+	Ala-Glu-Leu	Amino acids and derivatives	Amino acids and derivatives	-	2	1.76089e+06	1.55982e+06	1.16352e+06	236857	121941	267497	278389	263774	250650	115706	271301	231887	297308	223936	150564	98370	90035	214555	186020	212653	194576	220777	106710	171403	397125	441039	377624	-	-
Lakn002165	447.12	152.01	448.122	C18H24O13	[M-H]-	Protocatechuic acid glucosyl xyloside	Phenolic acids	Phenolic acids	-	2	1.46305e+06	1.74398e+06	860585	1.33536e+06	1.46163e+06	1.40003e+06	1.4613e+06	1.42478e+06	1.52634e+06	1.34708e+06	1.44284e+06	1.33828e+06	1.22916e+06	1.21244e+06	1.19572e+06	1.10765e+06	1.23258e+06	1.2476e+06	1.45819e+06	1.49626e+06	1.49329e+06	1.3011e+06	1.17697e+06	1.28658e+06	1.46068e+06	1.57301e+06	1.71382e+06	-	-
MWSHC20163	255.24	255.24	256.24	C16H32O2	[M-H]-	Cetostearic acid	Lipids	Free fatty acids	-	1	2.10416e+07	2.58104e+07	2.23598e+07	6.31324e+07	5.18726e+07	6.09106e+07	4.93638e+07	4.82576e+07	4.18683e+07	4.48134e+07	4.70859e+07	5.32523e+07	2.85213e+07	2.75699e+07	2.66186e+07	5.77945e+07	6.53186e+07	6.22401e+07	5.6095e+07	6.16291e+07	6.02081e+07	5.41894e+07	5.15974e+07	5.09691e+07	3.88144e+07	4.48916e+07	4.46231e+07	-	-
Zmcp102205	221.19	119.09	220.183	C15H24O	[M+H]+	Spathulenol	Terpenoids	Sesquiterpenoids	6750-60-3	2	89123.2	114152	37576.7	205922	198959	184126	271047	230861	277318	324117	230896	214446	34514	60728.3	86942.5	187241	336374	303953	285792	278415	293100	193273	307180	254622	291460	265619	312053	-	-
Walp007190	362.33	300.29	361.319	C20H43NO4	[M+H]+	2-AminoicoSane-1,5,7,19-tetraol	Lipids	Sphingolipids	-	1	7.62913e+07	1.26245e+08	7.02608e+07	6.17399e+07	1.49781e+08	1.19668e+08	4.94435e+07	8.96336e+07	9.81599e+07	7.28378e+07	9.20048e+07	1.13987e+08	5.35935e+07	4.32486e+07	3.29037e+07	1.39111e+08	1.0547e+08	1.15216e+08	1.08905e+08	9.9239e+07	103935574	1.56928e+08	1.07821e+08	3.16392e+07	1.0838e+08	1.22379e+08	1.26711e+08	-	-
MW0108646	156.07	114.06	157.074	C7H11NO3	[M-H]-	N-Acetylproline	Amino acids and derivatives	Amino acids and derivatives	68-95-1	3	12089.1	26894.3	10875.6	1.5147e+07	1.62006e+07	1.63458e+07	1.61764e+07	6.42398e+06	1.89948e+07	1.70527e+07	1.67585e+07	1.67791e+07	446580	409669	372757	1.38663e+07	1.44822e+07	1.63093e+07	6.75185e+06	6.59716e+06	5.69922e+06	1.47733e+07	1.44713e+07	1.37666e+07	14958114	14024338	1.27275e+07	-	-
pmn001511	285.1	123.05	286.105	C13H18O7	[M-H]-	3-Hydroxy-5-Methylphenol-1-O-Glucoside	Phenolic acids	Phenolic acids	-	2	211759	185077	348765	109350	144206	123311	298442	255600	330396	249685	278445	240506	173635	190639	207643	163732	147353	161360	292973	270629	246986	250242	283735	267433	204667	218388	239990	-	-
pmb0876	454.29	313.27	453.286	C21H44NO7P	[M+H]+	LysoPE 16:0*	Lipids	LPE	53862-35-4	1	1.19726e+07	1.64123e+07	7.21926e+06	3.40304e+07	4.52305e+07	4.87931e+07	2.0566e+07	1.88151e+07	1.5324e+07	1.52337e+07	1.66597e+07	1.99136e+07	9.75856e+06	8.3466e+06	6.93464e+06	8.12755e+07	3.90757e+07	3.20444e+07	3.24163e+07	3.38149e+07	3.41833e+07	2.20378e+07	1.44952e+07	1.36762e+07	1.51581e+07	1.38984e+07	1.63463e+07	-	-
MW0009415	137.06	91.06	136.052	C8H8O2	[M+H]+	Phenylacetic acid	Organic acids	Organic acids	103-82-2	3	27827.2	78927.2	66621.6	1.41122e+06	1.34725e+06	1.35772e+06	1.83804e+06	2.10343e+06	2.39423e+06	2.48233e+06	2.49213e+06	2.35152e+06	30538.3	25271.6	20005	1.24141e+06	1.60294e+06	1.41763e+06	2.05864e+06	1.98865e+06	1.8593e+06	1.27595e+06	1.32716e+06	1.30386e+06	1.98219e+06	1.69346e+06	1.78589e+06	C07086	ko00360,ko01100
Lmzn001983	375.13	135.05	376.137	C16H24O10	[M-H]-	D-Threo-guaiacylglycerol-7-O-β-D-glucoside	Phenolic acids	Phenolic acids	-	3	55554.9	74123.8	46714.8	200156	223943	276998	380241	357403	375049	393327	383484	430749	9	9	9	120970	128781	239639	328826	229470	213049	413587	320128	359883	307030	350023	303354	-	-
mws3133	174.08	86.06	173.069	C7H11NO4	[M+H]+	Oxaceprol	Amino acids and derivatives	Amino acids and derivatives	33996-33-7	2	151842	293616	768155	950668	709416	1.06527e+06	1.15359e+06	1.15375e+06	3.96169e+06	1.59872e+06	1.64155e+06	1.62604e+06	747669	631680	515691	756786	943313	852645	942116	1.05009e+06	1.0383e+06	2.91619e+06	3.59866e+06	1.56518e+06	990800	878957	852095	-	-
Wccp002543	295.13	120.08	294.122	C14H18N2O5	[M+H]+	γ-Glutamylphenylalanine	Amino acids and derivatives	Amino acids and derivatives	7432-24-8	2	2.36231e+06	2.08229e+06	1.37641e+06	213029	244656	43345	527890	731052	714789	1.15288e+06	1.10105e+06	1.03972e+06	447629	472585	497540	138720	162709	201815	462845	492893	546868	1.25242e+06	1.48383e+06	1.48505e+06	816156	960620	894480	-	-
Zmsp007375	373.13	343.08	372.121	C20H20O7	[M+H]+	3,5,7,3'4'-Pentamethoxyflavone	Flavonoids	Flavones	1247-97-8	3	169944	134135	88446.9	263933	257962	262943	324985	258000	294521	243443	249143	272175	27714.4	20344.9	12975.4	95274.3	144797	103996	125026	105634	110169	90648.1	87609.1	90617	175228	149321	158873	-	-
Lmhp002001	265.15	72.08	264.147	C14H20N2O3	[M+H]+	L-Valyl-L-Phenylalanine	Amino acids and derivatives	Amino acids and derivatives	3918-92-1	3	2.1898e+06	1.46312e+06	1.2442e+06	63350	33930.4	40941	70020	55015	62222	119370	64742.2	80377.7	447961	418528	389095	50015	70020	21368.4	25140.2	9	53350	9	9	9	369638	343481	313901	-	-
pme2867	158.08	83.05	157.074	C7H11NO3	[M+H]+	3-Methylcrotonyl-L-glycine	Amino acids and derivatives	Amino acids and derivatives	33008-07-0	3	6670	10820.4	11670	395555	252734	250551	226287	177184	253565	152375	162200	181260	24531.7	17268.4	10005	97418.5	146529	100473	168440	145782	216329	9	9	9	230190	203485	238540	C20828	-
MWStz070	182.08	91.05	181.074	C9H11NO3	[M+H]+	N-(2-Hydroxy-4-methoxyphenyl)acetamide	Alkaloids	Phenolamine	58469-06-0	3	8.66827e+06	1.1612e+07	9.82556e+06	3.73638e+06	3.60942e+06	3.84512e+06	1.29092e+07	1.19656e+07	1.28361e+07	1.50225e+07	1.46588e+07	1.52123e+07	1.0091e+07	9.49909e+06	8.90718e+06	3.42529e+06	4.7836e+06	3.54954e+06	1.04547e+07	1.02535e+07	1.10775e+07	4.56674e+06	4.70615e+06	5.30298e+06	9.93168e+06	8.74645e+06	8.56455e+06	-	-
Lmbn001467	158.08	116.07	159.089	C7H13NO3	[M-H]-	5-Acetamidopentanoic Acid*	Organic acids	Organic acids	1072-10-2	2	431298	465747	330011	307015	312611	339857	273577	271445	272549	292134	301313	269070	396191	395666	395141	246662	300356	276369	214170	253205	161841	200275	199881	229222	310172	323477	275417	C03087	ko00310,ko01100
pmb0128	213.18	81.07	212.178	C13H24O2	[M+H]+	δ-Tridecalactone	Others	Lactones	7370-92-5	3	270230	283636	176216	2.42694e+06	2.30333e+06	2.39832e+06	2.04606e+06	2.23014e+06	2.32374e+06	2.19243e+06	2.13564e+06	2.52915e+06	73124.9	74841	76557	1.04544e+06	1.23722e+06	1.23511e+06	1.11027e+06	1.14493e+06	1.2092e+06	1.04022e+06	1.07379e+06	1.09161e+06	1.46738e+06	1.60327e+06	1.36191e+06	-	-
mws0396	281.25	281.25	282.256	C18H34O2	[M-H]-	Elaidic Acid*	Lipids	Free fatty acids	112-79-8	3	73721.5	127803	227525	1.31799e+06	1.0437e+06	1.12411e+06	1.34761e+06	1.34259e+06	1.17363e+06	1.39349e+06	1.28713e+06	1.56964e+06	160292	159869	159447	1.26959e+06	1.3409e+06	1.40185e+06	1506988	1.36546e+06	1.35934e+06	1.43141e+06	1.46515e+06	1.47872e+06	1.17395e+06	1.21684e+06	1.36927e+06	C01712	-
pme2060	204.12	136.06	203.117	C10H13N5	[M+H]+	N6-Isopentenyladenine	Nucleotides and derivatives	Nucleotides and derivatives	2365-40-4	3	13340	5185.18	3465.58	684253	703443	672670	310033	317097	316338	172787	187290	206291	3340	5840	8340	2.79387e+06	3.22987e+06	4.06633e+06	2.02992e+06	1.97409e+06	1.91237e+06	875284	909626	865725	920491	885520	783996	C04083	ko00908,ko01110,ko04075
mws0474	229.14	211.13	230.152	C12H22O4	[M-H]-	Dodecanedioic aicd	Lipids	Free fatty acids	693-23-2	1	24867.1	26330.2	23908	4.75942e+06	4.99669e+06	5.14849e+06	4.70774e+06	4.66098e+06	4.67367e+06	3.6963e+06	3.64728e+06	3.99641e+06	30732.5	29920.1	29107.8	2.05339e+06	2.36045e+06	2.39599e+06	2.01919e+06	2.04189e+06	1.93164e+06	1.76017e+06	1.70239e+06	1.69768e+06	3.12872e+06	2.78076e+06	2.68036e+06	C02678	-
mws1589	503.16	179.06	504.169	C18H32O16	[M-H]-	D-Panose	Others	Saccharides	33401-87-5	3	6.60159e+06	7.02784e+06	9.72727e+06	698146	768396	823730	344173	322950	326119	359629	350919	299878	8.89914e+06	9.61206e+06	1.0325e+07	808484	900463	859517	336321	393845	408111	340651	298073	339571	1.84067e+06	1.7343e+06	2.03872e+06	C00713	-
MWS5247	202.09	128.05	203.095	C12H13NO2	[M-H]-	Ethyl 3-Indoleacetate	Alkaloids	Plumerane	778-82-5	1	1597.13	3022.08	1214.75	192707	206107	212161	315249	319890	262527	278884	270392	308571	1046.68	2054.65	3062.61	141344	145977	163325	207475	197183	177441	194414	172646	163842	191123	176602	161955	-	-
Lmbn001181	531.14	531.13	532.143	C22H28O15	[M-H]-	Fraxetin-7,8-di-O-glucoside	Lignans and Coumarins	Coumarins	-	2	2.87569e+06	2.76808e+06	1.86109e+06	3.828e+06	3.40328e+06	3.61811e+06	4.18944e+06	4.87773e+06	5.22091e+06	3.66533e+06	4.02258e+06	3.85605e+06	4.71732e+06	5.34117e+06	5.96501e+06	4.97412e+06	5.25798e+06	5.99049e+06	7.0168e+06	7.46928e+06	3.89239e+06	6.00779e+06	1806390	2.73012e+06	5.17882e+06	4.98845e+06	5.8301e+06	-	-
Lmdn001925	537.2	375.15	538.205	C26H34O12	[M-H]-	Olivil-4'-O-glucoside*	Lignans and Coumarins	Lignans	76880-93-8	3	159877	117901	113677	195885	48345	55734.5	49281.4	68403.2	40010	28817.4	69850.9	66887.8	172978	188060	203142	117880	167067	271373	171775	290240	126730	236405	239065	294902	232616	197083	214348	-	-
Jmwn003377	567.21	357.13	568.216	C27H36O13	[M-H]-	Citrusin B	Phenolic acids	Phenolic acids	-	3	184322	194767	173880	41680	147088	117021	173627	124770	142233	169864	171342	187592	110425	129665	148906	103332	97439.1	91769.6	134801	103872	101813	112761	113361	109606	119356	140510	134366	-	-
Hagn002801	385.08	85.03	386.1	C20H18O8	[M-H]-	5,6,7,5'-tetramethoxy-3',4'-methylenedioxyflavonoid	Flavonoids	Flavones	-	2	337580	362987	181020	542032	473616	552038	400216	394420	412162	351050	341497	406067	351181	339426	327670	285869	364187	445079	320275	287080	288593	292163	265041	270924	413188	384884	453666	-	-
Hmsn001911	301.09	139.04	302.1	C13H18O8	[M-H]-	Idesin	Phenolic acids	Phenolic acids	20331-85-5	2	876921	1.21484e+06	1.13191e+06	306019	297651	298991	927603	1.10443e+06	372561	856179	702501	826024	1.35624e+06	1.45353e+06	1.55083e+06	462152	934098	463521	870176	906623	814351	1.14926e+06	829169	713633	434933	511435	460737	-	-
pmb3099	153.03	125	154.04	C4H11O4P	[M-H]-	Diethyl phosphate	Organic acids	Organic acids	598-02-7	3	132628	171764	103505	234468	222147	223761	240484	230913	225543	232444	228237	219231	118359	107713	97067.6	126569	124143	301868	155856	173307	144934	146091	144562	151561	190248	207606	175893	C06608	-
MWS2040	94.98	79.96	95.9881	CH4O3S	[M-H]-	Methanesulfonic acid	Organic acids	Organic acids	75-75-2	3	44019	56398.5	51472.5	84142	69089.9	78101.3	70682.6	64757.1	68705.3	103133	70961.9	82581.6	31329.5	39634.2	47938.9	82455.2	87235.3	62596.5	89236.2	31893.2	51012.5	61093.6	83500.3	49502.5	90694	81053.6	95610.3	C11145	ko00920,ko01100
Cmhn002057	403.16	343.14	404.168	C18H28O10	[M-H]-	2,7-Dimethyl-2,4-diene-deca-α,x-diacid 8-O-β-glucoside	Tannins	Tannin	-	2	9	9	9	49966.3	55015	41680	27319.5	85833.3	58350	21488.1	51680	50115.6	483475	318523	153571	23340	62618.7	9	41064.8	31502	55759.4	35639.1	34400.6	36501.6	76619.6	65020	69490.7	-	-
Lazn002213	409.15	165.06	410.158	C20H26O9	[M-H]-	1-(4-Hydroxy-3-methoxyphenyl)-2-[4-(1,2,3-trihydroxypropyl)-2-methoxyphenoxy]-1,3-propanediol*	Lignans and Coumarins	Lignans	-	3	1.48162e+06	1.80596e+06	1.83013e+06	2.23614e+06	2.40385e+06	2.22842e+06	1.61698e+06	1.58394e+06	1.66492e+06	1.68399e+06	1.20765e+06	1.6657e+06	3.23857e+06	2.38815e+06	1.53773e+06	1.65042e+06	1.63654e+06	1.57849e+06	2.21354e+06	1.20006e+06	2.40619e+06	1.20197e+06	1.35782e+06	2.47649e+06	1.49395e+06	1.50166e+06	1.72438e+06	-	-
Lazn002951	319.12	241.05	320.126	C17H20O6	[M-H]-	Guaiacylglycerol-β-Guaiacyl Ether*	Lignans and Coumarins	Lignans	7382-59-4	1	571848	425832	455392	1.13792e+06	3130715	1.59479e+06	1.26806e+06	1.50122e+06	1.42039e+06	1.62401e+06	2.16755e+06	2.36891e+06	588360	515703	443046	724476	2673195	1.36846e+06	1.01265e+06	1.3132e+06	1.55479e+06	1.3372e+06	2.0147e+06	1.4583e+06	1.33936e+06	1.53723e+06	1.33109e+06	-	-
Lmyn002540	368.1	162.06	369.106	C16H19NO9	[M-H]-	Dioxindole-3-acetyl-3-O-glucoside	Alkaloids	Plumerane	-	3	193995	216327	126301	114464	113843	120326	99377.9	96987	109428	102192	100377	114861	194166	189318	184470	105836	107734	64336.4	147046	103953	119790	118261	114679	88956.5	128046	122284	143414	-	-
Yphn004694	475.18	431.2	476.189	C21H32O12	[M-H]-	darendoside B	Phenolic acids	Phenolic acids	94410-28-3	2	1.67188e+06	1.93582e+06	1.36213e+06	1.00896e+06	1.11666e+06	1184617	1.10992e+06	1.0707e+06	1.02473e+06	1.26623e+06	1.15471e+06	1.23695e+06	617760	644240	670721	474598	731990	645202	601196	667234	459633	936996	655454	781624	952706	933438	1.08493e+06	-	-
Zbqp002380	295.16	136.08	294.158	C15H22N2O4	[M+H]+	Tyrosylleucine	Amino acids and derivatives	Amino acids and derivatives	17355-10-1	2	6.14951e+06	6.94149e+06	5.14342e+06	170105	107501	131735	390165	218505	191800	156835	138405	260245	1.76843e+06	1.48517e+06	1.2019e+06	86700	106710	81386.4	96541.4	146745	107556	120648	133400	170105	642367	654283	559653	-	-
Walp006175	262.24	88.08	261.23	C14H31NO3	[M+H]+	2-Aminotetradecane-1,5,11-triol	Lipids	Sphingolipids	-	1	1.21547e+06	802698	545676	1.36406e+06	1.41247e+06	3.11545e+06	691791	656985	1.67184e+06	647786	683289	817969	525397	414034	302672	1.11241e+06	1.27211e+06	1.25021e+06	1.75025e+06	989843	1.00327e+06	1.52459e+06	703256	676546	892005	969136	1.05438e+06	-	-
Lmyn007883	287.22	287.22	288.23	C16H32O4	[M-H]-	9,16-Dihydroxypalmitic acid	Lipids	Free fatty acids	38076-49-2	3	22043	18675.8	13020.8	212871	210921	215761	174064	179513	184373	175189	201724	226070	6.21062e+06	5.60346e+06	4.9963e+06	1.44144e+07	1.67637e+07	1.60664e+07	1.74548e+07	1.61614e+07	14997439	1.41599e+07	1.46421e+07	1.38377e+07	8.77343e+06	7.5155e+06	7.74432e+06	-	-
pme3382	160.06	98.02	161.069	C6H11NO4	[M-H]-	N-Acetyl-L-threonine	Amino acids and derivatives	Amino acids and derivatives	17093-74-2	3	167350	197792	200638	177618	90024.3	70144.4	192338	159813	155254	141366	182737	155010	118042	130422	142801	143983	75997.6	137504	137536	127352	115981	150189	127948	164782	167108	165776	143462	-	-
Wbjp001169	221.09	130.06	220.085	C11H12N2O3	[M+H]+	o-Carboxy-5-hydroxytryptamine	Alkaloids	Alkaloids	-	1	8.2509e+06	9.45185e+06	6.03928e+06	2.40119e+06	2.78814e+06	2.86266e+06	1.03394e+06	1.05052e+06	1.16348e+06	906649	983810	751645	5.60381e+06	4.89647e+06	4.18913e+06	2.295e+06	3.0536e+06	2.63428e+06	1.14035e+06	1.17374e+06	1.11684e+06	765968	771462	817763	3.45609e+06	3.0068e+06	2.9902e+06	-	-
MWS2010	451.11	163.05	226.059	C9H10N2O5	[2M-H]-	3-nitro-L-tyrosine	Amino acids and derivatives	Amino acids and derivatives	621-44-3	3	19927.6	8768.66	26463.1	105724	102683	107959	155928	121054	113974	114171	113757	131082	39459.5	29080.4	18701.3	119768	96880.7	131162	144695	160888	157060	144605	178708	162911	115018	132079	134995	-	-
Lmjp006533	345.1	330.07	344.09	C18H16O7	[M+H]+	4',5-Dihydroxy-3,3',7-Trimethoxyflavone; Pachypodol*	Flavonoids	Flavones	33708-72-4	3	46923.7	24483.9	9975.26	88908.8	75818.8	90964.5	89614	115255	109116	100143	80525.4	85198.7	10663.5	8849.25	7035	23601.4	21770.5	31958.3	26872.5	30858.9	22912.5	31210.7	31298.8	29955.2	52407.8	46960.5	55620.3	C10117	-
Jmwn002117	331.1	153.02	332.111	C14H20O9	[M-H]-	2-(3,4-dihydroxyphenyl)ethanediol 1-O-β-D-glucopyranoside*	Phenolic acids	Phenolic acids	-	1	3.00228e+06	2.25238e+06	5.03017e+06	4.08138e+06	4.04099e+06	3.93605e+06	2.17134e+06	1.68053e+06	2.62841e+06	1.51141e+06	1.39119e+06	1.35202e+06	2.50144e+06	2.52381e+06	2.54618e+06	3.78619e+06	4.42358e+06	3.97449e+06	2.11338e+06	2.21544e+06	1.8589e+06	940025	885863	911122	2.48811e+06	2.9484e+06	2.70895e+06	-	-
pmp001198	132.1	57.03	131.095	C6H13NO2	[M+H]+	6-Deoxyfagomine	Alkaloids	Piperidine alkaloids	197449-09-5	1	2.03192e+07	1.97424e+07	2.07737e+07	346562	343080	354401	379222	431136	418287	728843	711865	792485	1.96575e+07	1.84572e+07	1.72569e+07	325753	377806	326628	439156	416986	417428	671556	539968	592488	1.07317e+07	9.26183e+06	9.33281e+06	-	-
Yamp002343	208.1	120.08	207.089	C11H13NO3	[M+H]+	1-[2-(Furan-2-yl)-2-oxoethyl]piperidin-2-one*	Alkaloids	Alkaloids	-	1	155090	124613	90035	1.58383e+06	3055780	1.74573e+06	1.14041e+07	1.30209e+07	1.54162e+07	3.8042e+07	3.79095e+07	4.03707e+07	131735	114220	96705	1.60373e+06	1.85736e+06	2.22195e+06	1.66763e+07	1.79647e+07	1.53168e+07	2.79529e+07	3.30663e+07	3.39742e+07	21155275	1.7933e+07	1.89835e+07	-	-
MW0108666	160.1	72.08	159.09	C7H13NO3	[M+H]+	2-Acetamido-3-methylbutanoic acid	Amino acids and derivatives	Amino acids and derivatives	3067-19-4	3	37643.7	66191.5	40703.5	581190	492520	255960	616170	742638	879095	1.93961e+06	1.75336e+06	3770955	41268.5	33992.2	26715.9	552740	229736	569475	1892495	747613	926387	1.12829e+06	1.1063e+06	1.07144e+06	931771	937065	803228	-	-
mws1550	162.06	73.01	161.051	C6H11NO2S	[M+H]+	S-Allyl-L-cysteine	Amino acids and derivatives	Amino acids and derivatives	21593-77-1	3	14793.5	14463.9	28504.2	7.07491e+06	7.04979e+06	7.2779e+06	1.37908e+07	1.36056e+07	1.477e+07	2.7115e+07	28329474	2.87283e+07	36556.5	21186.5	5816.45	5.01204e+06	6.51347e+06	5.48585e+06	1.07625e+07	1.06647e+07	1.07808e+07	1.82685e+07	1.72585e+07	1.93688e+07	1.18838e+07	1.03101e+07	1.02604e+07	C16759	-
pmf0175	157.16	157.16	158.167	C10H22O	[M-H]-	2-Decanol*	Others	Alcohol compounds	1120-06-5	3	2.11821e+07	2.58399e+07	2.44903e+07	1.42559e+07	1.59636e+07	1.44958e+07	1.20357e+07	1.41544e+07	8.52984e+06	1.23454e+07	1.29192e+07	1.26616e+07	4.41665e+07	4.27455e+07	4.13246e+07	1.01187e+07	1.2097e+07	1.53655e+07	9.79849e+06	1.41774e+07	1.75259e+07	6.10279e+06	1.10926e+07	1.02991e+07	2.97976e+07	2.73942e+07	2.51128e+07	-	-
pme2914	161.05	99.05	162.053	C6H10O5	[M-H]-	3-Hydroxy-3-methylpentane-1,5-dioic acid	Amino acids and derivatives	Amino acids and derivatives	503-49-1	1	6.75899e+06	1.04537e+07	1.83598e+07	117140794	1.1789e+08	1.06049e+08	178624663	1.90173e+08	1.707e+08	2.2539e+08	2.19549e+08	226715691	7.13662e+06	6.08017e+06	5.02371e+06	1.14742e+08	1.19956e+08	1.19438e+08	1.7211e+08	1.76975e+08	1.74667e+08	1.91091e+08	1.80484e+08	1.89291e+08	1.56778e+08	1.5791e+08	1.35184e+08	C03761	-
Lmfn005487	380.99	301.04	382	C15H10O10S	[M-H]-	Quercetin-3-O-Sulfonate	Flavonoids	Flavonols	60889-05-6	3	9678.11	8725.84	6670	39822.1	53429.8	63581.4	52305.5	60189.7	61542.2	41032.5	41073.4	52822.7	37737.4	24829	11920.5	167426	208644	134589	175144	182895	127097	69543.7	92893.9	190517	99008.8	108380	91384.3	C00616	ko00944
Zbgp008380	343.12	282.09	342.11	C19H18O6	[M+H]+	5,7,8,4'-Tetramethoxyflavone	Flavonoids	Flavones	6601-66-7	2	452074	368399	226718	487656	515905	507010	593152	599311	654601	561510	505595	582256	59945.5	51583.2	43220.9	174616	182336	221771	232174	225452	228009	199723	201032	212535	365157	366897	423022	-	-
mws0219	132.03	88.04	133.037	C4H7NO4	[M-H]-	L-Aspartic Acid*	Amino acids and derivatives	Amino acids and derivatives	56-84-8	1	1.1669e+08	1.39974e+08	1.10098e+08	39936.7	35802	157721	38826	271739	38820.4	245274	254390	48142.8	1.23047e+08	1.23406e+08	1.23765e+08	41562.5	257812	27268.8	292744	288854	321232	15265.3	292149	32811.8	1.44898e+07	1.55842e+07	1.71766e+07	C00049	ko00220,ko00250,ko00260,ko00261,ko00270,ko00300,ko00340,ko00410,ko00460,ko00470,ko00710,ko00760,ko00770,ko00970,ko00999,ko01100,ko01110,ko01200,ko01210,ko01230,ko01240,ko02010
MWS1882	132.03	88.04	133.037	C4H7NO4	[M-H]-	Iminodiacetic acid*	Organic acids	Organic acids	142-73-4	1	1.1669e+08	1.39974e+08	1.10098e+08	39936.7	35802	157721	38826	271739	38820.4	245274	254390	48142.8	1.23047e+08	1.23406e+08	1.23765e+08	41562.5	257812	27268.8	292744	288854	321232	15265.3	292149	32811.8	1.44898e+07	1.55842e+07	1.71766e+07	C19911	-
Hmtn001302	299.08	137.02	300.084	C13H16O8	[M-H]-	Glucosyloxybenzoic acid	Phenolic acids	Phenolic acids	-	2	268590	243545	290300	678165	754536	727941	550659	583901	512364	544834	594513	488900	147890	165094	182298	1593875	688350	683263	543633	458265	464152	533508	537264	590797	517649	577837	614665	-	-
Hmmn002544	355.1	193.05	356.111	C16H20O9	[M-H]-	Ferulic acid-4-O-glucoside	Phenolic acids	Phenolic acids	117405-51-3	3	46470.1	101958	62445.2	190130	114060	245821	294420	229922	90712.6	245872	254688	247302	686655	598788	510920	557580	378311	384723	437829	432694	404117	416418	367242	481718	406795	399703	466086	-	-
pmb2636	335.22	253.18	336.23	C20H32O4	[M-H]-	8,15-Dihydroxy-5,9,11,13-eicosatetraenoic acid	Lipids	Free fatty acids	77667-08-4	3	9	9	9	55823.8	52715.1	54372.2	67148.1	96019.5	69463.3	42454.9	70345.3	57512.1	9	9	9	88457.1	152951	94208.2	127888	98607.2	115559	77743.9	223399	113198	66969.7	65702	76678.9	-	-
Zbyn004414	787.1	617.08	788.106	C34H28O22	[M-H]-	1,2,4,6-tetra-O-galloyl-β-D-glucose*	Phenolic acids	Phenolic acids	-	2	12426.9	13340	5329.98	16822.1	7078.2	5313.31	12252.4	13427.3	17751.8	9456.32	14207.1	8007.5	545887	596997	648107	1.78678e+06	2.13704e+06	1.86711e+06	2.03404e+06	1.92599e+06	1.36607e+06	1.03801e+06	657906	952943	448421	483319	532188	-	-
ZbWp001588	310.13	120.08	309.121	C15H19NO6	[M+H]+	3-(((S)-1-carboxy-2-phenylethyl)amino)-2,5-dihydroxycyclopentane-1-carboxylic acid	Others	Others	-	1	7.70682e+06	6.1124e+06	1.0807e+06	3.00713e+06	3.92828e+06	3.79206e+06	2.83518e+06	2.74227e+06	3.00931e+06	2.57371e+06	2.68651e+06	2.39387e+06	1.50974e+07	1.23943e+07	9.69118e+06	2.77799e+07	3.30343e+07	3.29805e+07	2.30169e+07	2.41492e+07	2.5616e+07	1.79576e+07	2.10038e+07	2.17644e+07	1.27827e+07	1.41847e+07	1.5198e+07	-	-
WaYn006734	809.31	195.07	810.31	C42H50O16	[M-H]-	Hedyotisol A*	Lignans and Coumarins	Lignans	95732-59-5	3	37969.4	53074.5	22089.2	131933	131477	145319	201740	171387	197221	205816	232562	183827	34906.8	32492.9	30079	99946	93428.9	120635	116804	129954	138508	143582	125792	152624	126644	116181	138088	-	-
Zmyn014236	309.17	96.96	310.181	C14H30O5S	[M-H]-	2-Dodecoxyethyl Hydrogen Sulfate	Phenolic acids	Phenolic acids	48073-44-5	1	3.27419e+06	2.66646e+06	3.04421e+06	2.13666e+06	5.43264e+06	5.89618e+06	6.61162e+06	4.7555e+06	7.44751e+06	2.42994e+06	6.11393e+06	5.02313e+06	1.92576e+06	2.9441e+06	3.96244e+06	3.416e+06	6.08515e+06	4.74272e+06	2.48111e+07	2.25404e+07	2.4882e+07	5.33985e+06	5.47711e+06	5.60458e+06	7.42415e+06	7.07402e+06	6.25888e+06	-	-
Lakn003294	343.1	181.05	344.111	C15H20O9	[M-H]-	2-β-D-Glucopyranosyloxy-5-hydroxyphenylacetic acidmethylester	Phenolic acids	Phenolic acids	-	1	3.52446e+07	4.53088e+07	2.43493e+07	6.24752e+06	7.8225e+06	7.43559e+06	6.47517e+06	5.1982e+06	5.04057e+06	5.48332e+06	5.85599e+06	6.12472e+06	2.57171e+07	2.96453e+07	3.35735e+07	6.08164e+06	7.72044e+06	7.56689e+06	6.96656e+06	6.83288e+06	6.45694e+06	6.22756e+06	7.58876e+06	6.24302e+06	1.08367e+07	1.25681e+07	1.27053e+07	-	-
Zmgp004297	281.15	107.05	280.146	C19H20O2	[M+H]+	1-phenyl-7-(4-hydroxyphenyl)-4-ene-3-heptanone	Others	Ketone compounds	-	2	69273.1	64709.5	123773	138056	98350.5	127115	147519	101981	84003.2	54896.6	105574	190886	37896.5	32122.6	26348.8	135191	137776	114165	212084	171530	196492	429449	233005	291823	144364	170809	164776	-	-
Wbsp004755	179.07	119.05	178.063	C10H10O3	[M+H]+	Methyl Hydroxycinnamate	Phenolic acids	Phenolic acids	80540-55-2	3	338740	270783	577594	2.95464e+06	3.04762e+06	3.09266e+06	2.60742e+06	2.838e+06	3.10769e+06	2.37317e+06	3.04973e+06	3.26944e+06	79367	68922.5	58478	1.08343e+06	1.72701e+06	1.79071e+06	1.40852e+06	1.68748e+06	1.52082e+06	1.34923e+06	1.7081e+06	1.36459e+06	2.21897e+06	1.93242e+06	1.90161e+06	-	-
pmb2922	565.05	323.03	566.055	C15H24N2O17P2	[M-H]-	Uridine 5'-diphospho-D-glucose	Nucleotides and derivatives	Nucleotides and derivatives	133-89-1	3	386027	329150	335822	328715	788300	960150	703179	673557	738716	828750	656598	1.97119e+06	608224	538209	468194	785893	1.29469e+06	1.10296e+06	1.47313e+06	1.38163e+06	924733	3.0493e+06	1.60303e+06	908553	891305	759800	881602	C00029	ko00040,ko00052,ko00053,ko00500,ko00520,ko00524,ko00561,ko00908,ko01100,ko01110,ko01240,ko01250
Lmbn001609	145.05	83.05	146.058	C6H10O4	[M-H]-	2-Acetyl-2-Hydroxybutanoic Acid	Organic acids	Organic acids	-	3	40941.4	76105.8	8340	45921.4	34402.3	51710.5	97011.3	23340	97682.8	190673	348576	325035	662113	361899	61685	498379	444446	499313	366779	413052	346849	414968	440107	435623	322381	332909	281556	C06006	ko00290,ko01100,ko01110,ko01210,ko01230
Lmyn002145	495.04	191.02	496.049	C20H16O15	[M-H]-	Mucic acid-1,4-lactone-3,5-di-O-gallate	Phenolic acids	Phenolic acids	-	3	1.42006e+06	1.34498e+06	1.17751e+06	847015	1.06377e+06	1.02594e+06	756225	756305	620799	659406	614091	677298	2.06278e+06	2.01622e+06	1.96967e+06	441612	396508	483989	300536	300726	329895	374347	373412	365454	671527	768480	794627	-	-
Lmbn007891	313.24	183.14	314.246	C18H34O4	[M-H]-	Hydroxy ricinoleic acid	Lipids	Free fatty acids	-	2	238798	234955	180584	842829	950948	868353	1.11658e+06	1.17461e+06	1.13632e+06	1.35673e+06	1.43399e+06	1.57232e+06	585328	595489	605651	2.41456e+06	2.76851e+06	2.59599e+06	2.82714e+06	2.83734e+06	2.6795e+06	3.62767e+06	2.95033e+06	2.73828e+06	1.93003e+06	1.87785e+06	1.63389e+06	-	-
zjzp121606	249.15	145.1	248.141	C15H20O3	[M+H]+	9-oxo-12-hydroxy-10,11-dehydroageraphorone	Terpenoids	Sesquiterpenoids	-	2	123769	133400	103680	127141	174699	144676	121379	115515	166850	207803	144950	84520.5	47576.9	45930.9	44284.8	130604	153132	122448	110098	151391	230331	174682	121061	215042	149351	174403	151763	-	-
mws0206	103.04	57.04	104.047	C4H8O3	[M-H]-	2-Hydroxybutyric Acid	Organic acids	Organic acids	3347-90-8	3	44825.7	37377.3	34621.4	362709	386040	410719	456512	412525	402287	374261	350931	414599	24042.1	28634.4	33226.7	312845	397005	429711	425715	399190	364760	348689	399658	353610	378470	363609	319139	C05984	ko00640
Sayp010368	315.19	187.11	314.188	C20H26O3	[M+H]+	phyllanflexoid A	Terpenoids	Ditepenoids	-	3	1.65916e+06	2.21776e+06	1.43067e+06	3.70111e+06	3.75251e+06	3.77068e+06	4.92918e+06	5.54966e+06	5.11993e+06	6.2256e+06	6.54506e+06	6.6487e+06	1.74949e+06	1.60604e+06	1.4626e+06	4.72769e+06	6.34461e+06	6.82003e+06	1.16466e+06	1.20021e+06	1.25341e+06	898599	966839	762090	3.58171e+06	4.07775e+06	4.25042e+06	-	-
Wasn001446	353.15	173.08	354.153	C14H26O10	[M-H]-	Glucosyl 6-methylhept-6-ene-1,2,3,4,5-pentaol	Others	Others	-	2	788833	861911	776442	935812	978557	883966	745876	715090	813387	622353	484812	602014	704714	765465	826216	743233	790713	879368	777979	901503	686679	592753	622772	538597	1.03391e+06	1.22739e+06	1.10292e+06	-	-
Wasn003913	467.08	315.07	468.09	C20H20O13	[M-H]-	Protocatechuic acid 4-O-(6''-O-Galloy)Glucoside	Phenolic acids	Phenolic acids	-	1	6670	10005	13340	39810.6	18915.1	44878.8	65484.8	70997.4	66675.7	9	74811.5	38268.1	803935	657096	510257	486048	711919	747182	1418705	683751	797273	730321	798394	773780	378780	425805	359779	-	-
Wbkp007837	235.09	235.09	234.079	C15H10N2O	[M+H]+	9-Methyl-6H-indolo[3,2,1-de][1,5]naphthyridine-6-one	Alkaloids	Alkaloids	-	2	73708.4	16760.5	28142.2	62370.2	51182.6	123316	876692	830307	951669	1.12676e+06	1.08883e+06	1.25333e+06	46395.2	77019.1	107643	121357	114949	89761.7	1.40081e+06	1.2603e+06	1.14916e+06	1.87585e+06	1.58145e+06	1.43174e+06	743243	816723	685839	-	-
mws0159	163.04	91.06	164.047	C9H8O3	[M-H]-	Phenylpyruvic acid	Organic acids	Organic acids	156-06-9	1	637769	868381	442128	2.05018e+07	1.93947e+07	2.04271e+07	1.82821e+06	1.82843e+06	1.88207e+06	1.72968e+06	1.89576e+06	1.95534e+06	1346340	1.06776e+06	789178	1.61317e+07	1.69193e+07	1.72223e+07	1.51518e+06	1.44611e+06	1.40073e+06	778157	974469	820103	6.06384e+06	5.94551e+06	5.14189e+06	C00166	ko00360,ko00400,ko00470,ko00960,ko01100,ko01110,ko01210,ko01230
pme1109	152.06	135.03	151.049	C5H5N5O	[M+H]+	Guanine	Nucleotides and derivatives	Nucleotides and derivatives	73-40-5	2	6.84392e+06	9.00063e+06	8.24609e+06	890203	1.07966e+06	768609	623518	507492	555691	864329	456286	322551	4.31829e+06	4.16982e+06	4.02135e+06	774075	952555	730425	605462	774410	629048	179373	354755	756704	1.54018e+06	1.29555e+06	1.38767e+06	C00242	ko00230,ko01100,ko01232
Lmmn004912	315.05	271.02	316.058	C16H12O7	[M-H]-	3-O-Methylquercetin	Flavonoids	Flavonols	1486-70-0	2	4742.72	16611.5	3518.34	202835	198273	200967	346168	380083	339736	231956	255912	267350	9	9	9	85040.8	107854	44196.3	199896	183469	171008	158246	176280	135792	223141	207719	187082	C04443	ko00944,ko01110
mws1195	179.07	147.04	178.063	C10H10O3	[M+H]+	p-Coumaric acid methyl ester	Phenolic acids	Phenolic acids	19367-38-5	3	37503.3	76991.5	41050.4	188323	200374	262560	298240	235270	274870	325942	224677	141019	16434.9	19622.6	22810.4	81986.5	86193.1	154647	112383	163815	125204	123063	187518	144940	127004	136294	114268	-	-
pmf0314	289.25	157.16	290.261	C20H34O	[M-H]-	cis-Abienol	Terpenoids	Ditepenoids	17990-16-8	3	37282.8	47536	56860	41465.9	49124.8	41000.6	35417.3	40565.9	57479.3	33481.8	43000.6	28059	55026.5	53086.9	51147.3	58123.5	44261.9	108380	34706.6	41413.8	41988.4	42637.4	28858.6	42317	47787.4	40053.9	44440	-	-
pme2563	249.06	128.04	250.062	C8H14N2O5S	[M-H]-	γ-Glu-Cys	Amino acids and derivatives	Amino acids and derivatives	636-58-8	3	91846	28400.3	55015	263526	169763	296681	562719	588451	520092	103703	115280	53330.2	36675	32452.2	28229.3	138366	141990	136520	783960	687434	603378	105151	110355	177740	422727	493207	495553	C00669	ko00480,ko01100,ko01240
Yajn003986	445.21	59.01	446.215	C21H34O10	[M-H]-	Dihydropenstemide	Terpenoids	Monoterpenoids	-	3	1.78257e+06	1.2401e+06	1.65563e+06	2.20296e+06	3.11083e+06	1.91317e+06	3.04954e+06	2.28848e+06	6.15756e+06	5556360	3.02409e+06	2.35911e+06	1.68111e+06	1.89089e+06	2.10067e+06	3.23513e+06	1.03224e+06	2.13626e+06	2.2729e+06	1.67705e+06	1.54068e+06	1.92744e+06	1.89355e+06	4353905	3.35364e+06	3.06062e+06	2.81191e+06	-	-
HX1191	471.35	407.33	470.34	C30H46O4	[M+H]+	3,4-Secodammara-4(28),20,24-trien-3,26-dioic acid	Terpenoids	Triterpene	-	1	84609.5	79744.8	44758.1	133481	114038	148829	237772	196055	245599	209449	231977	274358	105571	87740	69909.3	279692	293360	389859	334192	351730	312324	316054	376008	330574	306836	287697	257184	-	-
Lcsn000341	487.18	145.06	488.174	C18H32O15	[M-H]-	3'-Fucosyllactose	Others	Saccharides	41312-47-4	2	910971	431866	579662	3.01669e+06	2.85064e+06	3.83692e+06	3.79743e+06	2.76256e+06	2.89909e+06	2.6638e+06	2.47348e+06	2.94051e+06	3.7752e+06	3.1077e+06	2.4402e+06	3.07259e+06	4.039e+06	4.176e+06	4.4909e+06	4.18907e+06	4.9577e+06	3.26546e+06	2.79663e+06	3.26106e+06	4.86669e+07	4.07879e+07	4.44416e+07	-	-
Lmzn006169	471.35	471.35	472.355	C30H48O4	[M-H]-	3,19-Dihydroxyurs-12-en-28-oic acid (Pomolic acid)*	Terpenoids	Triterpene	13849-91-7	3	7.74307e+06	4.11804e+06	4.84511e+06	5.43652e+06	6.38706e+06	5.53272e+06	8.3085e+06	6.87871e+06	7.7427e+06	7.2475e+06	7.35202e+06	7.77088e+06	5.90874e+06	5.61934e+06	5.32994e+06	5.09713e+06	8.43283e+06	7124072	6.60905e+06	6.72603e+06	6.55876e+06	7.91344e+06	7.38955e+06	7.32383e+06	7.6854e+06	7.54892e+06	6.51394e+06	-	-
Hmbn005207	471.35	471.35	472.355	C30H48O4	[M-H]-	3,23-Dihydroxyolean-12-en-28-oic acid (Hederagenin)*	Terpenoids	Triterpene	465-99-6	3	7.74307e+06	4.11804e+06	4.84511e+06	5.43652e+06	6.38706e+06	5.53272e+06	8.3085e+06	6.87871e+06	7.7427e+06	7.2475e+06	7.35202e+06	7.77088e+06	5.90874e+06	5.61934e+06	5.32994e+06	5.09713e+06	8.43283e+06	7124072	6.60905e+06	6.72603e+06	6.55876e+06	7.91344e+06	7.38955e+06	7.32383e+06	7.6854e+06	7.54892e+06	6.51394e+06	-	-
Zmzp006646	317.07	302.04	316.058	C16H12O7	[M+H]+	Capillarisin	Others	Chromone	56365-38-9	1	34652.6	51655.9	9292.87	1.20622e+06	1.22829e+06	1.35712e+06	1.55609e+06	1.53608e+06	2.36956e+06	1.60784e+06	1.75106e+06	1.89452e+06	8114.86	7392.43	6670	609205	977020	857878	964438	1.0197e+06	902949	776634	551310	687506	756677	861122	900190	C08999	-
ML10172161	103	59.01	104.011	C3H4O4	[M-H]-	Hydroxypyruvic acid	Organic acids	Organic acids	1113-60-6	3	119114	147541	15005	152919	200476	75430.2	151510	102069	81684.5	145747	137544	105768	67376	69975.5	72575.1	158613	160982	164212	78592.3	115464	140778	62825.2	102551	177263	145894	149755	126537	C00168	ko00260,ko00630,ko01100,ko01110,ko01200
Lcpp000287	282.17	250.18	281.163	C15H23NO4	[M+H]+	((4S)-4-(furan-3-yl)-8-hydroxyoctahydro-2H-quinolizine-1,7-diyl)dimethanol	Alkaloids	Terpenoid alkaloids	-	2	70020	73355	45114.3	112951	89544.4	110045	208264	451943	355021	593148	413972	678132	80025	56457.4	32889.9	186157	108368	65709.9	285555	300819	302241	743554	736318	768105	380390	438454	450367	-	-
pme2165	155.01	111.02	156.017	C5H4N2O4	[M-H]-	Orotic acid (Vitamin B13)	Others	Vitamin	65-86-1	3	6.1189e+06	5.90273e+06	8.33269e+06	9.22016e+06	9.40586e+06	1.34295e+07	8.78608e+06	7.95879e+06	7.92226e+06	8.18518e+06	8.48782e+06	7.9368e+06	5.72888e+06	5.8574e+06	5.98592e+06	8.54624e+06	1.14763e+07	11509246	1.05439e+07	1.05074e+07	9.94081e+06	7.47472e+06	6.96931e+06	7.20196e+06	9.718e+06	9.18889e+06	8.1486e+06	C00295	ko00240,ko01100,ko01240
MWSmce203	341.12	73.03	342.116	C12H22O11	[M-H]-	D-Cellobiose	Others	Saccharides	528-50-7	3	4.36199e+06	3.98536e+06	6.55712e+06	257726	252306	263944	166404	252727	243893	229146	222657	220019	1.52983e+06	3.42926e+06	5.32869e+06	330466	286253	300269	259671	267511	253648	239499	220069	239286	2.12685e+06	2.11766e+06	2.4667e+06	-	-
MWS2058	151.04	107.05	152.047	C8H8O3	[M-H]-	3-Methylsalicylic Acid	Phenolic acids	Phenolic acids	83-40-9	3	72981.7	124055	71259.7	126974	71345.8	68816.5	97208.4	84581.8	150409	61049.4	104576	136388	69164.7	75949.9	82735.1	56780	81043.3	55406.8	60755.2	95613.7	81680.9	104881	58278.8	77235	97388.3	97565	83158.6	C14088	-
pme1178	284.1	152.06	283.092	C10H13N5O5	[M+H]+	Guanosine	Nucleotides and derivatives	Nucleotides and derivatives	118-00-3	1	3.53913e+07	3.96677e+07	2.93648e+07	4.92208e+07	2.94433e+07	3.31611e+07	7.4591e+06	3.89095e+07	3.64536e+07	2.93066e+07	3.08403e+07	3.09614e+07	1.76499e+07	1.96598e+07	2.16696e+07	4.77029e+07	6.34486e+07	5.29673e+07	4.86525e+07	4.85357e+07	1.44321e+07	2.41779e+07	1.07237e+07	3.5438e+07	4.61736e+07	4.01397e+07	3.93123e+07	C00387	ko00230,ko01100,ko01232,ko02010
Lcsn006884	213.11	169.12	214.12	C11H18O4	[M-H]-	2,2'-(3-methylcyclohexane-1,1-diyl)diacetic acid	Organic acids	Organic acids	5345-12-0	1	66546	53934.2	51785.9	141035	189488	154373	153639	126514	139898	121798	100296	119249	38400.2	28869.6	19339	54531.6	67992.7	49517.7	63622.1	58616	59030.6	54944.7	46968.6	38682	78390	93369.7	89622.8	-	-
Rfmb320	144.1	84.08	143.095	C7H13NO2	[M+H]+	1-Methylpiperidine-2-carboxylic acid	Organic acids	Organic acids	7730-87-2	3	9	374951	421797	2.35786e+06	2.04375e+06	1.96265e+06	2.81405e+06	2.66844e+06	2.79972e+06	2.725e+06	2.41844e+06	2.49375e+06	498020	412396	326772	2.44107e+06	2.36732e+06	2.73299e+06	2.7241e+06	3.00978e+06	2.74399e+06	2.41023e+06	2.32194e+06	2.28765e+06	1.72326e+06	1.54653e+06	1.44512e+06	-	-
pmn001637	417.08	285.04	418.09	C20H18O10	[M-H]-	Kaempferol-3-O-arabinoside (Juglanin)	Flavonoids	Flavonols	5041-67-8	1	88362.3	96354.7	71663.2	75707.8	95563.3	170105	98370	86826.8	118737	128395	112170	176780	1.40121e+07	1.40567e+07	1.41012e+07	7.7724e+06	3.78529e+06	8.58362e+06	2.7561e+06	7.17921e+06	7.18637e+06	6.01983e+06	6.09336e+06	6.5909e+06	3.94758e+06	4.65416e+06	4.60431e+06	-	-
Lmsn002247	299.08	137.02	300.084	C13H16O8	[M-H]-	1-O-Salicyloyl-β-D-glucose	Phenolic acids	Phenolic acids	60517-74-0	2	257673	276064	192936	478311	500813	537553	488081	492152	460568	479288	507117	486797	208715	160195	111674	486765	432886	505610	421808	432781	414914	426778	445607	411127	413082	463638	494367	-	-
Zmhn001793	341.09	179.03	342.095	C15H18O9	[M-H]-	6-O-Caffeoyl-D-glucose*	Phenolic acids	Phenolic acids	-	1	7.9024e+06	10807045	4.62034e+06	2666405	1.20095e+06	1.41153e+06	2520450	2168050	1.19946e+06	2398365	1.12862e+06	1.22756e+06	9.73163e+06	8.58642e+06	7441220	1393455	835535	892821	1519735	1929655	982076	1797950	871037	909080	2.73171e+06	3118790	3258535	-	-
Hmcn000192	209.07	59.01	210.074	C7H14O7	[M-H]-	Sedoheptulose	Others	Saccharides	3019-74-7	1	3.28528e+06	2.25959e+06	3.15052e+06	4.24962e+06	4.09861e+06	3.81474e+06	3.47907e+06	3.53165e+06	3.72427e+06	3.33011e+06	3.63054e+06	3.29337e+06	3.06672e+06	2.83246e+06	2.59819e+06	3.3001e+06	3.54105e+06	3.87269e+06	2.84126e+06	2.83164e+06	2.90064e+06	3.46388e+06	3.16953e+06	2.67491e+06	3.33741e+06	3.90341e+06	3.36945e+06	C02076	ko00710,ko01100
MWSmce536	125.02	79.02	126.032	C6H6O3	[M-H]-	Methyl 2-furoate	Organic acids	Organic acids	611-13-2	3	26701.7	124158	41506.1	164476	160230	260730	247654	258338	307798	375411	172575	329018	280341	293907	307474	2.13777e+06	2.35013e+06	2.35102e+06	1.93353e+06	1.86525e+06	1.92881e+06	639754	724657	636803	959496	801275	878192	-	-
mws0214	181.07	71.01	182.079	C6H14O6	[M-H]-	D-Sorbitol	Others	Saccharides	50-70-4	1	655299	1.14496e+06	1.14158e+06	1.35468e+06	1.1207e+06	1.15971e+06	2.17752e+06	2.1011e+06	2.03893e+06	2.16835e+06	2.05626e+06	2.01583e+06	548819	641059	733299	1.18373e+06	1.02068e+06	997164	2.16007e+06	2.19419e+06	2.04008e+06	2.04344e+06	2.28719e+06	2.34989e+06	1.18928e+06	995804	1.06828e+06	C00794	ko00051,ko00052,ko01100,ko02010
Lcsn000655	337.24	291.19	338.246	C20H34O4	[M-H]-	ent-3β,16α,17,19-Tetrahydroxykaurane	Terpenoids	Ditepenoids	-	2	1186.27	2586.48	1049.15	95062.8	100158	104064	154265	158845	151435	176433	185502	180192	772.387	718.074	663.762	96467.8	120764	116972	139295	142259	125824	151682	142426	157046	125895	115634	105057	-	-
MWS4396	187.04	143.06	188.047	C11H8O3	[M-H]-	1-Hydroxy-2-Naphthoic Acid	Organic acids	Organic acids	86-48-6	3	135837	142538	147539	101705	136383	116228	94340.6	100304	119596	89364.6	115320	93322.8	141494	141056	140617	119844	121341	114792	112721	87361.3	117273	92330.8	91135.1	117546	99653.2	101853	117267	C03203	ko01100
Hmln000873	331.07	169.01	332.074	C13H16O10	[M-H]-	2-O-Galloyl-D-glucose	Phenolic acids	Phenolic acids	-	2	3.01601e+07	3.29724e+07	3.08701e+07	283997	427383	234248	349849	651991	291383	208870	268468	581764	6.72512e+07	56207630	4.51641e+07	4.12724e+06	2.62668e+06	2.50254e+06	2.91086e+06	3.41033e+06	4.43658e+06	2.86536e+06	3.35037e+06	3.11425e+06	7.56494e+06	6.95895e+06	8.33283e+06	-	-
Zjyp102918	221.19	119.08	220.183	C15H24O	[M+H]+	Epinootkatol	Terpenoids	Sesquiterpenoids	-	2	9	9	9	281396	50100.6	56214	111918	113052	81718.3	9	9	9	97459.8	97512	97564.3	322070	314333	310910	523810	325986	334969	315568	219327	355359	166661	190404	160905	-	-
Lmmn000214	487.17	341.11	488.174	C18H32O15	[M-H]-	Solatriose	Others	Saccharides	528-40-5	3	33340	77349.7	172541	33123.7	22400.4	26006.6	13854.2	37148.9	40898.8	31115.3	46857.3	25749.8	285216	231163	177111	29911	29408.6	19248.4	40581.6	45818	27286.7	32961.6	34531.4	33186.6	150068	145323	126022	-	-
pmb3101	175.06	115.04	176.069	C7H12O5	[M-H]-	2-Isopropylmalic Acid	Organic acids	Organic acids	49601-06-1	1	402982	530636	305082	2.18918e+07	2.30346e+07	2.14888e+07	2.31874e+07	2.37101e+07	2.47897e+07	1.95393e+07	2.21021e+07	2.26979e+07	216136	226801	237466	2.18495e+07	2.25044e+07	2.44468e+07	2.52144e+07	2.47219e+07	2.4083e+07	2.19912e+07	2.50885e+07	2.2857e+07	2.00789e+07	2.40592e+07	2.17821e+07	C02504	ko00290,ko00620,ko01100,ko01110,ko01210,ko01230
Hmyn007168	483.27	255.23	484.28	C22H45O9P	[M-H]-	LysoPG 16:0	Lipids	Glycerol ester	-	3	819908	1.31626e+06	929340	492958	572023	687242	413237	411983	386994	412579	380872	436375	1.82069e+06	2.20039e+06	2.58008e+06	892935	660357	662784	498352	565168	636829	356600	144634	278820	806831	943443	810162	-	-
Zahn007990	197.12	153.13	198.126	C11H18O3	[M-H]-	5-hydroxy-3,4-dimethyl-5-pentylfuran-2(5H)-one*	Others	Others	-	1	50808.5	40244.5	35334.5	63363.8	62862.6	70574.8	132467	128945	117734	110415	112220	123077	25170.3	24156.6	23142.8	33230.4	34059.4	33814	32172.2	33860	44977.1	32515.4	40632.5	30581.2	66665.8	65574.5	56160.6	-	-
pmf0139	179.06	59.01	180.063	C6H12O6	[M-H]-	D-Galactose*	Others	Saccharides	59-23-4	1	1.30522e+07	1.077e+07	1.68562e+07	1.32259e+07	1.15008e+07	1.32632e+07	5.08681e+06	4.92575e+06	4.99935e+06	5.20192e+06	5.05052e+06	5.0305e+06	1.09215e+07	1.13336e+07	1.17458e+07	1.29841e+07	1.3106e+07	1.38276e+07	4.51531e+06	4.59194e+06	4.28619e+06	4.47651e+06	4.14791e+06	4.49509e+06	8.3829e+06	9.98866e+06	8.79651e+06	C00124	ko00052,ko01100
MWS4295	299.26	253.25	300.266	C18H36O3	[M-H]-	DL-2-hydroxystearic acid*	Lipids	Free fatty acids	629-22-1	1	83786.1	86733.8	50092.3	1.22266e+07	1.27104e+07	1.46981e+07	8.96334e+06	8.83385e+06	9.71356e+06	6.65016e+06	6.04855e+06	7.39211e+06	127564	106226	84888.8	2.09647e+07	1.49583e+07	1.06472e+07	2.0923e+07	2.47212e+07	3.15049e+07	1.55665e+07	1.03407e+07	1.08133e+07	3.27633e+06	3.91385e+06	3.78596e+06	-	-
mws2108	353.09	191.06	354.095	C16H18O9	[M-H]-	Cryptochlorogenic acid (4-O-Caffeoylquinic acid)*	Phenolic acids	Phenolic acids	905-99-7	1	791382	962361	536193	7.20938e+06	7.86855e+06	8.08016e+06	5.67634e+06	6.74003e+06	6.11896e+06	6.04885e+06	4.84958e+06	6.07815e+06	1.28236e+06	1.29877e+06	1.31518e+06	7.89218e+06	1.18547e+07	1.13615e+07	7.75371e+06	8.88901e+06	21399860	7397355	5.77346e+06	7.66776e+06	8.22832e+06	8.14733e+06	6.94757e+06	-	-
mws0038	313.07	283.02	314.079	C17H14O6	[M-H]-	5,4'-Dihydroxy-3,7-dimethoxyflavone(Kumatakenin)	Flavonoids	Flavonols	3301-49-3	1	54784.4	32889.3	28720.6	227466	211971	236029	258065	259866	272854	193770	201733	219243	60471.6	58929.4	57387.1	57104.9	80422.1	72655.8	75753.3	71516.1	56956.3	63209.9	56591	58306.1	183579	167394	152608	-	-
pme2074	322.2	130.05	323.21	C18H29NO4	[M-H]-	Jasmonoyl-L-Isoleucine	Amino acids and derivatives	Amino acids and derivatives	120330-93-0	3	50493.1	62493.6	35885.2	90829.5	122111	97350.4	136559	142020	102723	93695.2	154476	144926	19129.4	27171.5	35213.7	46967.2	41492.9	67655	78277.5	83763.5	73277.1	72151.1	37583.8	80861.1	88766.4	105822	93165.9	C18699	ko04075
pmp001264	274.27	256.27	273.267	C16H35NO2	[M+H]+	Hexadecylsphingosine	Lipids	Sphingolipids	-	1	1.04002e+06	1.72338e+06	1.33246e+06	1.70864e+06	1.91523e+06	1.6759e+06	1.03863e+06	721367	1.1137e+06	1.07907e+06	1.09613e+06	995057	750193	621759	493326	1.34375e+06	1.22865e+06	392363	1.06848e+06	934919	1.01121e+06	1.00703e+06	1.17554e+06	1.15946e+06	1.16902e+06	1.35144e+06	1.39725e+06	-	-
Lmgn000160	131.05	70.03	132.054	C4H8N2O3	[M-H]-	3-Ureidopropionic Acid	Organic acids	Organic acids	462-88-4	3	3.50194e+06	4.01885e+06	3.78118e+06	33793.6	36569.8	37225.9	59027.7	53850	59300.5	50307.7	57859.2	51193.3	3.20176e+06	3.21967e+06	3.23758e+06	97385.4	90967.5	93522.7	123113	100884	103818	118209	138928	106671	611557	559924	507974	C02642	ko00240,ko00410,ko00770,ko01100
Wcsn010287	359.22	277.22	360.23	C22H32O4	[M-H]-	2,10,14-Trimethyl-6-methylene-16-acetoxyhexadeca-2,10,14-triene-4,7-dione	Others	Others	-	3	355908	354074	242328	2.71872e+06	2.55515e+06	2.04721e+06	2.1455e+06	2.27654e+06	2.1223e+06	2.5093e+06	2.98636e+06	2.77396e+06	690543	516520	342497	2.01395e+06	1.66953e+06	1.91444e+06	1.47568e+06	1.62057e+06	1.3051e+06	1.56885e+06	1.8527e+06	2.01982e+06	2.00847e+06	2.32466e+06	1.96835e+06	-	-
pmf0174	157.16	157.16	158.167	C10H22O	[M-H]-	1-Decanol*	Others	Alcohol compounds	112-30-1	3	2.02672e+07	2.50685e+07	2.33534e+07	1.44802e+07	1.52755e+07	1.39048e+07	1.21018e+07	1.37422e+07	8.13695e+06	1.15867e+07	1.20218e+07	1.2103e+07	4.35005e+07	4.15405e+07	3.95805e+07	9.25774e+06	1.21787e+07	1.47053e+07	9.40231e+06	1.40707e+07	1.64547e+07	6.1368e+06	1.09152e+07	9.81577e+06	2.83548e+07	2.64692e+07	2.35366e+07	C01633	-
Lcsp000658	471.34	425.34	470.34	C30H46O4	[M+H]+	Rubinic acid	Terpenoids	Triterpene	94662-96-1	3	25651.6	20124.9	26516.8	43066.9	52225.6	31685.5	116195	62935.7	87675.8	143863	125477	74608.3	2695.14	8880.61	15066.1	41442.9	46415.3	40643.6	97369.2	87807	93858.4	134610	106641	80028.4	77968.8	82061.7	93132.2	-	-
mws1397	441.08	169.02	442.09	C22H18O10	[M-H]-	Epicatechin gallate*	Flavonoids	Flavanols	1257-08-5	3	181790	191800	166770	55560.9	113385	49614.2	68819.8	115050	60060.5	115050	60715.9	78533.3	105371	110211	115050	50015	61685	38345	55339.1	50015	46777.9	103582	117010	84561.6	101097	110478	121725	-	-
mws0889	135.03	75.01	136.037	C4H8O5	[M-H]-	D-Threonic Acid	Others	Saccharides	3909-12-4	1	1.06843e+07	9.3772e+06	9.5139e+06	1.28639e+07	1.26845e+07	1.33123e+07	1.21938e+07	1.19947e+07	1.21076e+07	1.16875e+07	1.13528e+07	1.19128e+07	8.17525e+06	8.40501e+06	8.63476e+06	1.07789e+07	1.15806e+07	1.20392e+07	1.04185e+07	1.02103e+07	1.04565e+07	9.61933e+06	1.034e+07	1.06635e+07	1.19916e+07	1.17986e+07	1.00827e+07	C21649	-
mws2623	281.25	281.25	282.256	C18H34O2	[M-H]-	11-Octadecanoic acid(Vaccenic acid)*	Lipids	Free fatty acids	506-17-2	3	1.13982e+07	5.988e+06	6.92303e+06	6.24921e+07	7.00337e+07	7.12848e+07	8.4128e+07	8.86832e+07	8.41241e+07	8.48164e+07	9.13664e+07	8.9672e+07	7.31623e+06	6.88161e+06	6.44698e+06	6.11101e+07	6.53694e+07	6.54256e+07	69137455	6.95544e+07	6.19841e+07	6.66803e+07	7.23031e+07	6.89961e+07	5.61825e+07	5.78055e+07	66612600	C21944	-
Hmcp001769	581.15	303.04	580.143	C26H28O15	[M+H]+	Quercetin-3-O-rhamnosyl(1→2)arabinoside	Flavonoids	Flavonols	-	3	13134.8	36675	21703.9	31675	21675	19057.5	63350	15005	41680	33340	36939.8	33142.4	43345	44568.7	45792.5	88911.2	93613.5	113385	86700	110045	48521.6	95035	71570.3	90035	50006.7	44391.3	41680	-	-
mws0715	263.1	145.06	264.111	C13H16N2O4	[M-H]-	Phenylacetyl-L-glutamine	Amino acids and derivatives	Amino acids and derivatives	28047-15-6	3	15851.3	8015.01	9279.14	42453.9	10809.4	26675	89875.1	108380	97931.5	135070	153420	159043	9	9	9	37766.9	28340	25153.9	75025	33270.2	60020	113278	65099.1	124055	78360	93370	91700	C04148	ko00360
Zmhn003985	467.08	423.09	468.106	C24H20O10	[M-H]-	Sclerophynin A	Phenolic acids	Phenolic acids	-	3	73917.5	38345	96003.4	33900.8	71188.9	26432.9	83365	93150.5	67730.6	9	90035	287878	1.11152e+06	1.11678e+06	1.12205e+06	1.31288e+06	1.35847e+06	1.39866e+06	1.4767e+06	1.52015e+06	1.60167e+06	2656215	1.43852e+06	1.63936e+06	748556	868424	734950	-	-
MWSmce264	153.06	123.05	154.063	C8H10O3	[M-H]-	Hydroxytyrosol	Phenolic acids	Phenolic acids	10597-60-1	1	8475.16	8550.13	16675	6.33734e+06	6.70562e+06	8.82532e+06	1.18679e+07	1.3246e+07	1.35e+07	1.59032e+07	1.89508e+07	1.68509e+07	5697.89	7851.44	10005	6.51906e+06	8.16366e+06	21465405	1.30046e+07	1.16339e+07	1.17206e+07	1.36455e+07	11977250	1.31223e+07	1.01867e+07	9.61443e+06	1.15235e+07	-	-
WaYp007695	334.3	242.25	333.288	C18H39NO4	[M+H]+	2-Aminooctadecane-1,16,18,18-tetraol	Lipids	Sphingolipids	-	1	4.37546e+06	4.83618e+06	2.2808e+06	8.00908e+06	6.39008e+06	1.1337e+07	5.78154e+06	4.34344e+06	1.23721e+07	5.4618e+06	4.89832e+06	7.399e+06	3.30948e+06	2.70465e+06	2.09982e+06	8.53228e+06	1.01746e+07	9.82772e+06	1.57543e+07	8.84631e+06	7.00584e+06	7.53855e+06	7.8029e+06	7.59871e+06	6.91176e+06	7.77064e+06	8.35082e+06	-	-
mws1593	665.21	161.04	666.222	C24H42O21	[M-H]-	D-Maltotetraose	Others	Saccharides	34612-38-9	3	98006.4	82562.3	144089	54575.8	43242	36373.3	29016.5	23443.8	22089.1	30620.7	27837.1	25471.3	96227.1	109423	122620	66429	54839.3	60104.9	62773.5	58699.9	48903.6	58709.4	39683.7	55378.6	54509.2	65868.2	59889.6	C02052	-
MW0130123	303.05	201.06	304.058	C15H12O7	[M-H]-	Dihydroquercetin	Others	Ketone compounds	98006-93-0	3	9	9	9	5.43405e+07	4.86633e+07	4.33746e+07	4.33946e+07	5.19999e+07	5.69432e+07	1.37094e+07	2.11236e+07	2.75319e+07	8234.66	15000.1	21765.5	4.67142e+07	5.56012e+07	5.49332e+07	4.7122e+07	5.68729e+07	4.30411e+07	4.02046e+07	3.65923e+07	3.97077e+07	3.29108e+07	2.96667e+07	3.58763e+07	-	-
Zmmp002373	362.19	86.1	361.185	C15H27N3O7	[M+H]+	Glu-Thr-Leu	Amino acids and derivatives	Amino acids and derivatives	-	2	2.07719e+06	2.09946e+06	967364	127353	140020	145017	197376	245172	145105	257216	106283	153588	454355	387663	320972	52045.7	102933	102936	62966.3	190355	189914	251471	254472	150650	287217	344963	305025	-	-
MWSHY0121	463.09	287.06	462.08	C21H18O12	[M+H]+	Luteolin-7-O-glucuronide	Flavonoids	Flavones	29741-10-4	3	365756	118390	342011	352968	412540	278847	239237	279749	277430	269845	320332	230440	505740	484870	464000	235693	331482	234159	190447	238857	193485	163695	185087	189152	316623	278786	264000	C03515	ko00944
Lacp001431	268.15	136.06	267.147	C14H21NO4	[M+H]+	N-(3-hydroxy-4-methoxyphenethyl)-4-hydroxybutanamide	Alkaloids	Phenolamine	-	2	55896.4	37261.2	47732.4	8.87888e+06	9.02004e+06	8.34061e+06	8.82297e+06	9.51841e+06	9.05485e+06	6.37893e+06	6.10854e+06	6.41218e+06	110335	90957.4	71579.9	1.10709e+07	1.23719e+07	1.33318e+07	1.41513e+07	1.4663e+07	1.3688e+07	9.63034e+06	1.05207e+07	1.03576e+07	1.03654e+07	9.06819e+06	8.66225e+06	-	-
mws1313	373.13	312.1	372.121	C20H20O7	[M+H]+	Sinensetin (5,6,7,3',4'-pentamethoxyflavone)	Flavonoids	Flavones	2306-27-6	3	193210	155504	71048	294955	313872	273055	299360	281721	316835	249348	246943	234348	27116.7	23081.6	19046.6	84982.9	101107	116802	115137	134933	98261.5	78242.8	88483.3	89711.7	165178	185755	199898	C10186	-
Lmbp002255	371.1	209.05	370.09	C16H18O10	[M+H]+	Fraxetin-8-O-glucoside (Fraxin)	Lignans and Coumarins	Coumarins	524-30-1	3	1.01891e+06	1.03443e+06	888977	966605	2.20492e+06	2.2222e+06	939760	641445	663210	785500	1.14081e+06	1.11626e+06	387195	345428	303660	1.81396e+06	2.12413e+06	1504580	1.57619e+06	1.7941e+06	517321	602250	556090	631400	1.68864e+06	1.59039e+06	1.39681e+06	C09266	-
MWSHY0142	617.11	315.07	616.106	C28H24O16	[M+H]+	Quercetin-3-O-(2''-O-galloyl)galactoside	Flavonoids	Flavonols	53209-27-1	1	10425.2	7856.23	11670	46680	45010	40293.5	53350	173941	46399.9	94832.8	93608.4	64342.1	2.96328e+06	2.52487e+06	2.08646e+06	7.71601e+06	1.05772e+07	7.92251e+06	5.91844e+06	9.28092e+06	9.44428e+06	6.98688e+06	4.65541e+06	4036420	2.89219e+06	3.45972e+06	3.01883e+06	-	-
pmb0964	366.18	204.12	365.17	C16H23N5O5	[M+H]+	Isopentenyladenine-7-N-glucoside	Nucleotides and derivatives	Nucleotides and derivatives	-	3	1.91777e+06	1.36823e+06	2.98747e+06	495622	667076	369099	278519	266284	294416	221340	291554	262508	4.67086e+06	4.84567e+06	5.02048e+06	631376	677885	486991	298143	264820	305812	205305	268525	209003	3.36696e+06	4.03369e+06	3.94774e+06	-	-
WaYp002866	329.12	121.03	328.116	C15H20O8	[M+H]+	3-(4-hydroxyphenyl)-3-oxopropyl beta-D-glucopyranoside	Phenolic acids	Phenolic acids	53170-92-6	2	370517	337807	405364	310777	294733	330912	239477	318641	296706	279252	345807	243519	432603	405328	378053	607294	662048	763341	583034	746823	739509	547231	511918	568832	408097	440148	493073	-	-
Hmbp001276	169.05	65.03	168.042	C8H8O4	[M+H]+	Gallacetophenone	Phenolic acids	Phenolic acids	528-21-2	1	96705	365179	441051	928005	998450	1.35553e+06	896137	988752	899392	798538	986374	901648	156678	97832.9	38987.4	836156	906033	885687	792719	748080	665089	1.00434e+06	832299	836178	870006	741456	888366	-	-
Lmqn000351	325.11	59.01	326.121	C12H22O10	[M-H]-	Rutinose	Others	Saccharides	90-74-4	3	261753	213323	392661	130096	119638	145534	110408	127349	125712	128460	116401	126294	160969	172671	184372	128507	116695	113683	115651	176096	109295	113990	131967	122438	191045	183162	219402	C08247	-
Hmhn006723	301.07	179.03	302.079	C16H14O6	[M-H]-	Disporopsin	Flavonoids	Flavones	-	3	47901.7	36051.8	32160.1	85944.3	84950.5	43207.2	31308.9	51912.6	38619.3	77281.9	47380.2	27557.1	491109	478681	466253	2.13189e+06	3.30107e+06	2.99194e+06	1.72241e+06	1.75398e+06	1.44018e+06	1.30025e+06	975558	1.08436e+06	437902	406037	490919	-	-
Wayn002532	301.06	168.01	302.064	C12H14O9	[M-H]-	Gallic acid-1-O-xyloside	Tannins	Tannin	-	3	42651.1	60832.7	46727.5	10005	15005	18340	9	9	9	24093.6	10777.5	21675	4.64919e+06	5.00725e+06	5.36531e+06	1.42326e+06	1.38104e+06	1.49139e+06	1.04767e+06	1.04187e+06	1.06282e+06	1.02809e+06	883209	834515	810597	919298	982989	-	-
pme3184	332.08	136.06	331.068	C10H14N5O6P	[M+H]+	2'-Deoxyadenosine-5'-monophosphate	Nucleotides and derivatives	Nucleotides and derivatives	653-63-4	2	446165	457381	457204	964220	1.00882e+06	929485	1.33718e+06	1.15222e+06	1.38425e+06	1.39705e+06	1.40096e+06	1.27734e+06	76928.2	60598.8	44269.4	1.22833e+06	1.6653e+06	1.08018e+06	1.50122e+06	1.71168e+06	1.71802e+06	1.63085e+06	1.59356e+06	1.97266e+06	770554	888154	931414	C00360	ko00230,ko01100,ko01232
Lmhp009129	482.32	184.07	481.317	C23H48NO7P	[M+H]+	LysoPC 15:0(2n isomer)*	Lipids	LPC	-	1	9.43741e+06	1.02675e+07	5.01591e+06	858400	904640	1.03746e+06	1.18873e+06	1.14448e+06	1.17609e+06	1.2828e+06	1.30158e+06	1.38194e+06	6.09197e+06	5.06743e+06	4.04289e+06	2.07385e+06	1.81324e+06	1.72114e+06	1.42792e+06	1.54093e+06	1.6257e+06	1.74409e+06	1.46163e+06	1.57707e+06	3.70416e+06	4.38494e+06	4.41562e+06	-	-
Lmhp011549	550.39	184.07	549.379	C28H56NO7P	[M+H]+	LysoPC 20:1	Lipids	LPC	-	1	688762	369161	393204	415737	369491	441855	279939	360388	333594	235904	198878	239856	504052	419868	335684	1.18517e+06	1.32895e+06	1.24443e+06	760030	686725	746657	431801	418249	384197	651396	789974	739790	-	-
mws0145	151.04	93.03	152.047	C8H8O3	[M-H]-	O-Anisic acid (2-Methoxybenzoic acid)	Phenolic acids	Phenolic acids	529-75-9	3	8151.52	18753.2	12475	28673.5	46680	51680	18325.3	23200	16572.5	16572.5	28340	36675	57382	68070.5	78759	76234.8	121017	97113.3	185125	82037.3	72917.4	80449.5	88674.7	158425	63907.6	53029.9	56347.4	-	-
Lmmn002179	313.093	107.05	314.1	C14H18O8	[M-H]-	Methylsalicylate-2-O-glucoside*	Phenolic acids	Phenolic acids	10019-60-0	2	203404	163099	131992	328743	248897	266928	239542	301846	282132	254285	246406	268971	223602	225283	226964	175683	312350	275167	299212	315400	633978	264860	254492	309766	236801	278320	283851	-	-
Lmsp004301	451.12	289.07	450.116	C21H22O11	[M+H]+	3',5,5',7-Tetrahydroxyflavanone-7-O-glucoside*	Flavonoids	Flavanones	-	3	2.98078e+06	1.60612e+06	1.30899e+06	4.17672e+06	4.89833e+06	3.75255e+06	2.86503e+06	2.34523e+06	1.84357e+06	1.30636e+06	1.19008e+06	1.5953e+06	2135905	1.64157e+06	1.14724e+06	3.53034e+06	7.29933e+06	3.58103e+06	4.9634e+06	2.6884e+06	2152820	4.15216e+06	1.68959e+06	5.11544e+06	2.90919e+06	3531600	3273880	-	-
pme3705	193.04	72.99	194.043	C6H10O7	[M-H]-	D-Glucoronic acid*	Others	Saccharides	6556-12-3	1	84705.8	95746.7	103861	3.19321e+06	3.48055e+06	3.03319e+06	4.28313e+06	4.35237e+06	4.83291e+06	4.74773e+06	5.68418e+06	4.66228e+06	89970.3	83704.1	77437.9	3.45816e+06	3.55721e+06	3.80367e+06	4.353e+06	4.51142e+06	4.80227e+06	3.72856e+06	5.9062e+06	5.02649e+06	6.12001e+06	5.7361e+06	5.04608e+06	C00191	ko00040,ko00053,ko00520,ko00562,ko01100,ko01240,ko01250
pmp001111	579.17	525.14	578.164	C27H30O14	[M+H]+	Violanthin	Flavonoids	Flavones	40581-17-7	2	231640	88628	82917.7	318695	444030	280280	387195	291970	136309	196096	195140	245669	108336	84532.9	60730.1	382185	284685	360460	173445	145080	284678	91700	220175	140075	180120	158424	192189	C10196	-
Lmmn002164	131.035	87.0452	132.042	C5H8O4	[M-H]-	Monomethyl succinate	Organic acids	Organic acids	3878-55-5	3	31914.6	35468.1	26568.2	659473	699711	700720	801193	668288	756156	790030	803410	792546	76448.6	72916	69383.3	500666	509756	491519	458363	491103	489795	541716	492645	480739	587100	613306	507565	-	-
HJN083	521.2	359.15	522.21	C26H34O11	[M-H]-	Lariciresinol-4'-O-glucoside*	Lignans and Coumarins	Lignans	143663-00-7	2	1.01678e+06	1.01371e+06	869876	334065	517610	677486	291343	481342	494646	295772	428985	632009	1139200	1.00697e+06	874733	238540	537163	327045	367272	268229	338740	377170	642003	446681	665520	758752	630340	-	-
Zmyn000230	147.03	57.03	148.037	C5H8O5	[M-H]-	2-Dehydro-3-deoxy-L-arabinonate*	Others	Saccharides	-	3	1.2369e+07	1.14008e+07	6.34744e+06	6.60312e+07	6.57252e+07	6.59636e+07	7.00637e+07	6.7036e+07	5.40738e+07	6.97954e+07	6.16702e+07	7.43913e+07	1.18616e+07	1.06517e+07	9.4418e+06	5.82539e+07	5.29987e+07	5.71237e+07	6.98821e+07	6.66991e+07	8.16502e+07	6.98216e+07	7.41361e+07	8.20792e+07	5.13946e+07	5.87787e+07	6.23303e+07	C00684	ko00053,ko01100
Lcmp123017	167.11	79.05	166.099	C10H14O2	[M+H]+	Dihydrohinokitiol	Terpenoids	Monoterpenoids	-	3	307148	990100	225177	811739	430323	453355	1.54446e+06	400277	911277	1.1864e+06	1.12827e+06	1.16597e+06	2.11557e+06	1.82545e+06	1.53533e+06	3.49377e+06	3.36573e+06	3.25197e+06	2.9549e+06	2.61033e+06	3.12852e+06	2.32982e+06	2.15247e+06	2.64316e+06	2.06965e+06	2.18624e+06	2.49229e+06	-	-
Lmqn005404	451.09	331.07	452.096	C20H20O12	[M-H]-	4-Hydroxybenzoyl-1-O-(6''-O-galloyl)glucoside	Phenolic acids	Phenolic acids	-	2	416530	364324	173014	391049	391670	429816	310321	298683	301654	247341	261514	289562	445428	478123	510819	331546	420946	450945	402324	386991	384757	331101	261073	291890	406373	391525	468765	-	-
MWSslk080	187.13	141.13	188.141	C10H20O3	[M-H]-	10-Hydroxydecanoic acid	Lipids	Free fatty acids	1679-53-4	2	9	9	9	623777	451483	709939	610971	620538	561529	538690	584626	602885	9	9	9	402663	433878	317784	524860	521326	484388	535208	477976	535092	457520	389640	387052	C02774	-
Hmln007772	293.18	221.16	294.183	C17H26O4	[M-H]-	Nordihydrocapsiate	Phenolic acids	Phenolic acids	220012-53-3	2	8.5422e+06	1.26105e+07	5.62213e+06	4.6058e+06	5.52551e+06	5.72936e+06	4.74091e+06	3.99885e+06	4.6365e+06	4.33034e+06	4.33287e+06	3.89334e+06	1.30582e+07	1.34769e+07	1.38957e+07	7.83532e+06	5.68315e+06	6.31748e+06	5.92851e+06	5.18505e+06	4.57068e+06	8.75388e+06	6.2973e+06	5.30758e+06	1.87627e+07	1.70598e+07	1.54395e+07	-	-
pmb3012	461.11	299.06	462.116	C22H22O11	[M-H]-	Chrysoeriol-7-O-glucoside	Flavonoids	Flavones	19993-32-9	3	242652	238178	303678	182861	163430	153420	161487	40010	73355	99385.3	143410	127101	2130830	2.51673e+06	2902625	1.68213e+06	1.09226e+06	807017	703603	917282	1666365	864433	6221380	798190	759167	918011	879835	-	-
pmb3072	481.14	319.3	482.142	C22H26O12	[M-H]-	3-O-p-Coumaroylshikimic acid-O-glucoside	Phenolic acids	Phenolic acids	-	3	160559	241875	408993	78360	73355	75673.3	97788.9	91700	67728	110045	73355	53350	120888	292066	463245	129911	97893.6	73355	139167	126243	137058	104644	148636	170012	98370	102924	118156	-	-
Wayn004373	615.1	301.04	616.106	C28H24O16	[M-H]-	Tricetin 5-(4''-galloylrhamnoside)	Flavonoids	Flavones	-	1	5005	3340	3340	1670	6670	1670	9	9	9	9	9	9	1.98441e+06	2.29961e+06	2.61482e+06	2.27377e+06	3.20717e+06	3.1718e+06	3.9471e+06	1.98792e+06	2.95704e+06	2.75798e+06	2205621	2.57929e+06	1.52672e+06	1.25707e+06	1.43444e+06	-	-
pmb0532	349.05	137.05	348.047	C10H13N4O8P	[M+H]+	Inosine 5'-monophosphate	Nucleotides and derivatives	Nucleotides and derivatives	131-99-7	3	53294.8	26800.2	40754.9	5.54848e+06	5.01986e+06	5.2732e+06	5.28191e+06	5.10669e+06	4.31716e+06	6.12642e+06	6.37203e+06	6.05188e+06	147770	137283	126797	7.77237e+06	8.05065e+06	8.36509e+06	7.62437e+06	8.18604e+06	9.09405e+06	4.94533e+06	6.68192e+06	8.34343e+06	4.04685e+06	4.71787e+06	4.8849e+06	C00130	ko00230,ko01100,ko01110,ko01232,ko01240
Wcdp007360	496.34	184.07	495.332	C24H50NO7P	[M+H]+	LysoPC 16:0*	Lipids	LPC	17364-16-8	1	1.20367e+06	1.48594e+06	690085	911349	1.45573e+06	1.49082e+06	947403	1.17503e+06	1.11969e+06	1.25888e+06	1.02199e+06	1.53191e+06	1.52085e+06	1.24758e+06	974305	2.87749e+06	2.16271e+06	1.64955e+06	1.63263e+06	1.73967e+06	1.67839e+06	1.55095e+06	1.04465e+06	1.16863e+06	1.21328e+06	1.42382e+06	1.46084e+06	-	-
MWS0933	170.09	124.09	169.085	C7H11N3O2	[M+H]+	1-Methylhistidine*	Amino acids and derivatives	Amino acids and derivatives	332-80-9	2	383601	396578	369156	287889	287036	318265	275238	257031	230133	309638	328799	252183	65575.1	84475	103375	283414	289182	324688	282475	271586	260938	232144	240332	250560	355202	304394	298374	-	-
Lazn003893	375.15	327.12	376.152	C20H24O7	[M-H]-	Erythro-Guaiacylglycerol-β-Coniferyl Ether	Lignans and Coumarins	Lignans	890317-92-7	2	79931.6	94055.7	65090.5	141592	105559	93370	261184	182154	143410	86035	108380	84962.5	29939.2	38473.4	47007.5	65316.6	71690	28328.8	129967	57768.1	66179.2	50015	78957.4	81695	61685	70020	75025	-	-
Zmgp002917	613.17	289.07	612.169	C27H32O16	[M+H]+	Okanin-4'-O-glucosyl-O-glucoside*	Flavonoids	Chalcones	-	3	13340	17068.7	2795.57	46068.1	11683.2	9365.68	15976.3	25211.8	11192.3	29108	16675	10069	4.41469e+06	3.67866e+06	2.94263e+06	3.79787e+07	4.86899e+07	3.66247e+07	4.81515e+07	5.32057e+07	5.51765e+07	3.93925e+07	4.39353e+07	4.07969e+07	2.23208e+07	2.67315e+07	2.64169e+07	-	-
mws0183	153.02	109.03	154.027	C7H6O4	[M-H]-	3,4-Dihydroxybenzoic acid (Protocatechuic acid)*	Phenolic acids	Phenolic acids	99-50-3	2	9	9	9	9	9	9	9	9	9	1.21807e+07	1.29618e+07	1.09028e+07	1.87668e+06	1.86539e+06	1.8541e+06	8.08361e+06	1.05248e+07	1.17522e+07	9	9	9	1.77733e+07	1.628e+07	1.37707e+07	1.00594e+07	1.20409e+07	1.19142e+07	C00230	ko00400,ko01100,ko01110
mws1051	399.14	250.09	399.144	C15H23N6O5S+	[M]+	S-Adenosylmethionine	Amino acids and derivatives	Amino acids and derivatives	485-80-3	3	1.02443e+07	1.26611e+07	9.29931e+06	6.34775e+07	7.22495e+07	6.72136e+07	9.55214e+07	9.68974e+07	9.80362e+07	1.47517e+08	1.51351e+08	1.58345e+08	9.6543e+06	8.75515e+06	7.85601e+06	9.50714e+07	9.45058e+07	9.83635e+07	1.45335e+08	1.49923e+08	1.53742e+08	1.94394e+08	1.61051e+08	1.75304e+08	7.72078e+07	6.87012e+07	8.36324e+07	-	-
Lmrn002746	131.07	85.07	132.079	C6H12O3	[M-H]-	2-Hydroxy-4-methylpentanoic acid	Organic acids	Organic acids	498-36-2	2	8340	10941.5	5005	5.76424e+06	5.12747e+06	4.31055e+06	7.56736e+06	7.07492e+06	6.73398e+06	6.71437e+06	4.6885e+06	6.16531e+06	10753.4	8938.49	7123.56	4.86541e+06	3.75232e+06	3.49953e+06	5.56915e+06	5.88607e+06	5.34115e+06	5.89534e+06	6.38359e+06	5.52605e+06	4.75154e+06	5.43612e+06	4.51187e+06	-	-
mws2184	207.07	135.04	208.074	C11H12O4	[M-H]-	Ethyl caffeate	Phenolic acids	Phenolic acids	102-37-4	1	103701	9	53595.3	371925	394891	363551	1.2156e+06	1.04345e+06	1.28599e+06	1.65136e+06	1.64227e+06	1.71162e+06	32696.8	65568.4	98440	793605	863912	864629	1.83185e+06	1.96421e+06	1.87901e+06	2.37075e+06	2.26458e+06	2.42607e+06	1.33247e+06	1.27611e+06	1.10029e+06	-	-
Lmgn009690	313.07	255.03	314.079	C17H14O6	[M-H]-	3,5-Dihydroxy-7,4'-dimethoxyflavone	Flavonoids	Flavonols	15486-33-6	1	98614.2	58192.1	89459	97833.5	125889	114434	148862	133252	109300	101368	111985	122259	39642.8	59852.9	80063	30707.1	46932.9	61219.3	55756.7	43161.8	42185.8	48969.3	77443.9	44194.6	83351.9	77890.7	68511.5	-	-
ML10176345	171.03	109.03	172.037	C7H8O5	[M-H]-	3-Dehydroshikimic acid	Organic acids	Organic acids	2922-42-1	3	179755	174866	170671	889145	892062	909362	780799	857681	716655	806150	721668	730398	239820	251727	263633	850011	898732	980630	892825	840980	865088	923937	874156	825291	780823	685484	646648	C02637	ko00400,ko00999,ko01100,ko01110,ko01230,ko01240
mws0177	111.01	67.02	112.016	C5H4O3	[M-H]-	2-Furoic acid	Organic acids	Organic acids	88-14-2	3	978637	1.24178e+06	991780	1.90728e+07	1.66696e+07	1.72046e+07	2.34142e+07	2.5897e+07	2.72735e+07	2.71404e+07	2.97516e+07	2.7522e+07	1.16732e+06	583666	9	1.36781e+07	1.474e+07	1.5733e+07	1.77342e+07	1.72652e+07	1.77393e+07	2.14642e+07	2.06939e+07	2.0171e+07	2.32022e+07	1.98455e+07	1.94929e+07	C01546	ko01100
Lmbn001364	131.03	87.05	132.042	C5H8O4	[M-H]-	4-Hydroxy-2-Oxopentanoic Acid	Organic acids	Organic acids	3318-73-8	3	2.4052e+06	2.47925e+06	1.71139e+06	2.56911e+06	2.7633e+06	2.78793e+06	2.99448e+06	2.92327e+06	3.2562e+06	3.03666e+06	3.00069e+06	3.05649e+06	1.72991e+06	1.6609e+06	1.59189e+06	1.83326e+06	2.01529e+06	2.15468e+06	2.26489e+06	2.20829e+06	1.93818e+06	2.05631e+06	1.90467e+06	2.15649e+06	2.85195e+06	2.51781e+06	2.35587e+06	C03589	ko00360,ko01100
Lmbn001034	147.07	85.03	148.074	C6H12O4	[M-H]-	2,3-Dihydroxy-3-methylpentanoic acid	Organic acids	Organic acids	562-43-6	2	63074.7	840171	162609	1.62693e+06	1.59533e+06	1.57691e+06	1.79986e+06	1.76634e+06	2.04261e+06	1.73182e+06	1.8308e+06	2.37599e+06	81048.9	99712.5	118376	1.12436e+06	1.12299e+06	1.09367e+06	1.65581e+06	1.68833e+06	1.64926e+06	1.54523e+06	1.57383e+06	1.61098e+06	1.24644e+06	1.47753e+06	1.49395e+06	C06007	ko00290,ko01100,ko01110,ko01210,ko01230
Zmbn005559	349.09	187.03	350.094	C16H18N2O5S	[M-H]-	Indole-3-cyano-2-O-glucoside	Alkaloids	Plumerane	-	2	180120	206820	103375	98370	193470	165100	136735	68968.6	140075	213500	175115	151750	695962	868362	1.04076e+06	512100	565584	485632	509293	491915	430615	469276	473702	454412	330966	393429	395804	-	-
mws5041	189.12	86.1	188.116	C8H16N2O3	[M+H]+	L-Glycyl-L-isoleucine	Amino acids and derivatives	Amino acids and derivatives	19461-38-2	3	329530	2.36328e+06	190012	385480	370735	394546	281551	370892	355884	116518	79833.8	396699	461230	277996	94760.9	174115	175067	380726	372657	82952.6	132246	188887	420486	95367.4	161795	191521	162568	-	-
HJN055	435.13	273.08	436.137	C21H24O10	[M-H]-	Dihydrocharcone-4'-O-glucoside	Flavonoids	Chalcones	-	3	814340	839354	575989	358728	369784	388121	331024	286464	307599	273081	310623	281986	5320950	3.6067e+06	1.89246e+06	1396820	1.06878e+06	2571345	1379990	718480	651440	486049	408216	454813	746974	615229	664184	-	-
Wcsn010375	277.22	59.01	278.225	C18H30O2	[M-H]-	Methyl (4E,8E,11E)-5,9,13-trimethyltetradeca-4,8,11-trienoate*	Others	Others	-	3	49659.3	84686.1	40451.2	333530	361776	367000	307747	324097	299606	357996	386011	437563	82184	89997.3	97810.7	294880	257977	294507	319667	327490	266910	290932	324377	346288	281385	303295	248851	-	-
ZbWn003669	225.04	79.96	226.051	C7H14O6S	[M-H]-	6-methoxyhexanoic sulfuric anhydride	Others	Others	-	2	1.29397e+06	2.00451e+06	980164	1.80809e+06	2.35468e+06	2.64212e+06	3.6158e+06	4.891e+06	4.11359e+06	2498400	2283160	3003005	593654	579824	565993	906868	1.06187e+06	1.01453e+06	1142905	2.64324e+06	2.51717e+06	1158025	3.46924e+06	1270650	3.63816e+06	3.00744e+06	3.51337e+06	-	-
Lmsn011201	485.33	455.32	486.334	C30H46O5	[M-H]-	2,3-Dihydroxy-19-oxo-18,19-secours-11,13(18)-dien-28-oic acid (Swinhoeic acid)*	Terpenoids	Triterpene	-	3	5331.49	6313.98	6908.44	7123.12	9227.58	8564	8614.47	8014.45	9879.16	11416.3	12731.9	8571.62	8728.88	8811.45	8894.01	12520.9	13287.3	13949.1	16026.7	13410.1	12082.5	13007.1	11146	15739.4	10541.1	10984.7	12676.3	-	-
pmp000004	331.08	316.06	330.074	C17H14O7	[M+H]+	4',5,7-Trihydroxy-3',6-dimethoxyflavone (Jaceosidin)	Flavonoids	Flavones	18085-97-7	3	14564.2	34996.4	18880.3	193970	170858	140694	272579	309493	330410	269179	335534	294000	5663.33	10386.7	15110.1	239240	337495	371861	292884	249814	332528	284888	268861	297771	170614	206258	180519	-	-
Wbtp006444	303.09	288.06	302.079	C16H14O6	[M+H]+	Nidulalin a	Flavonoids	Other Flavonoids	-	2	1919.35	4862.28	3412.96	133454	81730.8	154335	110798	138364	157715	185494	191689	183431	3340	3526.06	3712.13	148960	132554	131957	195476	216535	209561	255413	214163	256078	104730	88058.4	105472	-	-
mws1090	259.02	96.97	260.03	C6H13O9P	[M-H]-	D-Glucose-1-phosphate*	Others	Saccharides	59-56-3	3	4.12002e+06	3.92287e+06	3.63691e+06	5.76835e+06	5.06991e+06	6.06307e+06	3.23114e+06	3.28536e+06	3.30102e+06	3.04288e+06	3.50705e+06	3.21158e+06	4.89046e+06	4.72563e+06	4.5608e+06	3.01869e+06	3.27793e+06	2.41913e+06	3.37704e+06	3.94867e+06	3.97263e+06	3.70769e+06	3.93301e+06	4.15689e+06	6.11609e+06	7.39507e+06	6.47395e+06	C00103	ko00010,ko00040,ko00052,ko00500,ko00520,ko00523,ko00561,ko01100,ko01110,ko01240,ko01250
Qmxp101615	349.27	179.14	348.266	C22H36O3	[M+H]+	Ent-3β-Acetoxyisopimar-15-8β-ol	Terpenoids	Ditepenoids	-	1	62828.4	115090	39142.1	1.09345e+06	1.11178e+06	1.0255e+06	1.67203e+06	1.59976e+06	1.46008e+06	1.39348e+06	1.29906e+06	1.51293e+06	73410.2	66002.7	58595.3	728588	753156	838587	1.24766e+06	1.21088e+06	1.17606e+06	1.11635e+06	1.31393e+06	1.18111e+06	1.16668e+06	956097	1.0688e+06	-	-
Lmsn000381	341.11	89.02	342.116	C12H22O11	[M-H]-	D-Maltose*	Others	Saccharides	69-79-4	1	2.10401e+06	5115280	2066560	44034.9	44983.5	40648.1	42505	38556.9	39215.3	22753.9	30322.4	20275.1	1.67221e+06	1.7011e+06	1.73e+06	38744.4	33016.5	23913.3	59320.8	47910	54890.3	42512.2	35098.2	38563.4	1.35153e+06	1.10765e+06	1.25452e+06	C01971	-
pmn001690	327.14	165.09	328.152	C16H24O7	[M-H]-	3-Hydroxy-4-isopropylbenzylalcohol-3-O-glucoside	Phenolic acids	Phenolic acids	-	3	4.23059e+07	4.06709e+07	3.06125e+07	3.21749e+06	3.29584e+06	3.43405e+06	2.85972e+06	4.46468e+06	3.80555e+06	3.54899e+06	4.34395e+06	5.1892e+06	3.32052e+07	3.55899e+07	3.79745e+07	2.68251e+06	3.19796e+06	2.62774e+06	3.77396e+06	2.12649e+06	5015140	3.03435e+06	4.19739e+06	3.15749e+06	1.16987e+07	1.15015e+07	1.37075e+07	-	-
MWSslk235	181.07	59.01	182.079	C6H14O6	[M-H]-	Allitol	Others	Saccharides	488-44-8	1	441510	747971	767100	914852	916925	834046	1.54901e+06	1.50653e+06	1.51804e+06	1.52676e+06	1.43823e+06	1.44099e+06	380258	416721	453185	841077	760084	771055	1.55346e+06	1.53457e+06	1.56294e+06	1.48267e+06	1.53386e+06	1.65938e+06	786766	720570	877964	-	-
mws0712	130.05	86.06	131.058	C5H9NO3	[M-H]-	N-Propionylglycine	Amino acids and derivatives	Amino acids and derivatives	21709-90-0	3	218307	361503	2.43708e+06	1.57246e+06	1.74122e+06	1.96257e+06	1.40154e+06	1.61314e+06	1.45723e+06	1.27404e+06	1.25863e+06	1.1367e+06	216298	319828	423358	1.32747e+06	1.33814e+06	1.47113e+06	1.18192e+06	1.22362e+06	1.22651e+06	1.11004e+06	901376	902888	1.52235e+06	1.52332e+06	1.27456e+06	-	-
Zmdp000292	189.14	70.07	188.127	C7H16N4O2	[M+H]+	Arginine methyl ester*	Amino acids and derivatives	Amino acids and derivatives	-	2	252428	181331	269624	615350	841626	630816	755149	743930	504460	867304	873477	865723	301348	193096	84844.7	838992	612791	712601	790387	749584	928031	921748	1.00777e+06	903888	729531	890093	802682	-	-
MWS1844	203.14	129.07	202.136	C14H18O	[M+H]+	2-Pentyl-3-phenyl-2-propenal	Others	Aldehyde compounds	122-40-7	3	623028	1.24188e+06	615582	616371	606881	510998	492843	624434	500388	635317	543582	555475	469403	450820	432238	691665	586736	646209	574756	633651	554450	462618	577526	605911	767126	628333	715644	C12288	-
mws0836	577.14	425.09	578.142	C30H26O12	[M-H]-	Procyanidin B1	Tannins	Proanthocyanidins	20315-25-7	2	194257	127292	350953	32869.4	21230.4	34463.1	32934.5	15005	17630.6	15280.1	25012.3	25991.1	470044	717487	964930	55971.9	32922.8	29648	23340	55046.8	55216.8	38375.2	14179.5	36782.2	31425.5	26431.2	26691.1	-	-
Lmcp002302	312.13	180.09	311.123	C12H17N5O5	[M+H]+	N6-(2-Hydroxyethyl)adenosine*	Nucleotides and derivatives	Nucleotides and derivatives	4338-48-1	1	54539.9	39685.2	37415.4	7.86908e+06	7.67954e+06	6.71073e+06	5.83839e+06	5.45687e+06	6.79332e+06	5.60716e+06	6.50523e+06	6.93103e+06	7699.18	13192.1	18685	5.46273e+06	7.1952e+06	7.3018e+06	5.39491e+06	6.5263e+06	7.22037e+06	5.6123e+06	5.43438e+06	6.13288e+06	4.44088e+06	4.79772e+06	3.92609e+06	-	-
ZbWn002006	158.08	116.08	159.089	C7H13NO3	[M-H]-	N-acetylvaline*	Amino acids and derivatives	Amino acids and derivatives	-	2	392506	440383	317655	329538	327728	681630	312845	284711	284867	265208	290565	256664	396744	384683	372623	586210	263519	266023	240830	212724	191171	210981	184125	180903	331992	318113	273024	-	-
pme2237	181.072	101.024	182.079	C6H14O6	[M-H]-	Dulcitol*	Others	Saccharides	608-66-2	1	1.38814e+06	2.87372e+06	2.60108e+06	3.028e+06	3.24889e+06	2.80582e+06	5.33279e+06	5.5087e+06	5.04445e+06	5.73179e+06	5.27055e+06	5.07258e+06	1.26188e+06	1.44206e+06	1.62224e+06	3.05622e+06	2.52562e+06	2.63928e+06	5.66276e+06	5.35739e+06	5.50968e+06	5.4171e+06	5.99772e+06	5.75295e+06	2.62129e+06	2.35224e+06	2.87808e+06	C01697	ko00052,ko01100
HJKP000649	136.07	91.05	135.068	C8H9NO	[M+H]+	N-benzylformamide	Alkaloids	Alkaloids	6343-54-0	3	4.21904e+06	5.13008e+06	6.64896e+06	2.06874e+06	2.04286e+06	2.07005e+06	7.95584e+06	6.12796e+06	7.42447e+06	8.5947e+06	9.09927e+06	8.58006e+06	5.27245e+06	5.22944e+06	5.18642e+06	1.99801e+06	3.34545e+06	2.11604e+06	6.15464e+06	6.59398e+06	6.67138e+06	2.54911e+06	2.93406e+06	2.7352e+06	5.27004e+06	5.05791e+06	4.33348e+06	C15561	-
Lmyn002403	313.09	101.02	314.1	C14H18O8	[M-H]-	Mandelic acid-β-glucoside	Organic acids	Organic acids	-	2	709640	809044	580923	523564	566576	568939	547502	532956	558326	558858	653434	633245	527830	509973	492117	415993	468074	486074	462842	487004	938085	428980	377611	492416	466673	571153	525302	-	-
Lhhp102904	357.13	307.09	356.126	C20H20O6	[M+H]+	Horsfieldin*	Lignans and Coumarins	Lignans	-	3	241341	209639	166796	865661	977392	1.01946e+06	1.00077e+06	1.13346e+06	993073	1.20063e+06	1.182e+06	1.32656e+06	70300.5	58329.3	46358	702314	994988	889489	1.06315e+06	1.11569e+06	990098	1.24243e+06	1.2313e+06	1.25734e+06	825682	1.00841e+06	950346	-	-
Hmsn002948	417.14	109.03	418.147	C18H26O11	[M-H]-	2-Hydroxyphenol-1-O-glucosyl(6→1)rhamnoside	Phenolic acids	Phenolic acids	-	3	7388.8	16974	8374.75	28813.3	31206.7	24840.8	33533	32371.1	41185.4	29769.9	18081.2	40802.2	32551.5	28934.8	25318.2	37873.8	38166.9	42614.9	76872.9	46054.9	56022.3	13340	42521.3	37013.5	24785.7	26958.5	30249.6	-	-
Lmbn000216	147.03	57.0344	148.037	C5H8O5	[M-H]-	3-Methylmalic acid*	Organic acids	Organic acids	152204-30-3	3	1.57905e+07	1.50749e+07	5.74667e+06	6.77615e+07	6.44803e+07	6.57967e+07	7.00097e+07	6.79064e+07	5.42005e+07	7.00559e+07	6.32611e+07	7.49215e+07	1.14311e+07	1.26634e+07	1.38958e+07	5.8506e+07	6.16923e+07	5.83234e+07	7.16226e+07	6.59016e+07	5.98594e+07	8.23737e+07	6.05414e+07	8.2853e+07	5.18473e+07	6.07612e+07	6.29979e+07	C06032	ko00290,ko00660,ko01100,ko01210,ko01230
pme2435	163.06	59.01	164.069	C6H12O5	[M-H]-	L-Fucose	Others	Saccharides	2438-80-4	3	1496155	731278	3796625	4144460	5686345	4243995	2.85256e+06	3.55453e+06	2.17642e+06	2.54427e+06	3.03455e+06	2.25914e+06	511381	1.66959e+06	2827805	3658065	3424015	3123900	2.74816e+06	2.68792e+06	2.06437e+06	3.02667e+06	3.04696e+06	2.3318e+06	3169900	2883915	3526475	C01019	ko00051,ko00520,ko01100,ko01250
Wbtn004921	451.1	341.07	452.111	C24H20O9	[M-H]-	9-hydroxy-2-(3-hydroxy-4-methoxyphenyl)-3-(hydroxymethyl)-12-methoxy-2,3-dihydro-1,4,5-trioxatetraphen-10-one*	Others	Ketone compounds	-	1	8.4727e+06	6.86114e+06	6.09214e+06	6.75662e+06	9.86328e+06	8.92065e+06	5.63872e+06	7.23372e+06	7.33823e+06	4.26291e+06	4.87023e+06	5.84363e+06	7.43259e+06	9.13109e+06	1.08296e+07	6.45766e+06	1.04351e+07	7.21677e+06	6.02926e+06	6.99908e+06	4.34023e+06	6.50169e+06	6.2193e+06	6.35373e+06	6.92037e+06	8.15264e+06	8.38848e+06	-	-
mws0371	327.23	283.24	328.24	C22H32O2	[M-H]-	Cis-4,7,10,13,16,19-Docosahexaenoic Acid	Lipids	Free fatty acids	6217-54-5	3	28559.1	34816.2	19945.4	35212.1	46341.5	50307.1	55872.7	45342.9	32565.2	31311.1	29237.8	37233.9	19236.2	21420	23603.8	48031.4	42619.9	44239.7	37386.9	38004.8	33924.3	31784.5	43830.5	43663.8	29192.6	33824.9	28041.8	C06429	ko01040
MWSmce690	175.02	59.01	176.032	C6H8O6	[M-H]-	Erythorbic Acid; Isoascorbic Acid	Others	Vitamin	89-65-6	2	117553	136616	90991.3	336359	315232	271357	363255	425573	269175	477864	455958	383450	195140	121774	48408.3	301525	284722	329481	247049	234917	242303	269550	285901	287663	629424	654464	537580	-	-
pmd0146	548.37	184.07	547.364	C28H54NO7P	[M+H]+	LysoPC 20:2(2n isomer)*	Lipids	LPC	-	3	464864	416805	309759	114750	132880	125132	135013	186143	123641	70095.5	82677.9	116643	300974	308972	316969	308786	377153	513793	265576	294774	238479	132670	107022	107829	317021	379053	381241	-	-
Cmsp005051	523.23	137.06	522.21	C26H34O11	[M+H]+	Isolariciresinol-9-O-glucoside	Lignans and Coumarins	Lignans	-	3	380044	253864	199818	435015	500916	383771	386678	380432	565407	468852	393365	378044	120331	87727.1	55123.3	225360	322775	334860	372769	322902	300195	274113	353719	231431	264188	323602	303335	-	-
Lahn005548	607.16	299.06	608.174	C28H32O15	[M-H]-	6-Demethoxy-4'-O-methylcapillarisin rhamnosyl glucoside*	Flavonoids	Other Flavonoids	-	3	3014920	3333575	2015840	1.03742e+06	2.40149e+06	3198870	1.17773e+06	1.65343e+06	1.73904e+06	1.43663e+06	2724150	1.88877e+06	4.36168e+06	4.01948e+06	3.67729e+06	2.35625e+06	2.97042e+06	2.96088e+06	2.30661e+06	1.85502e+06	1.47531e+06	2.06862e+06	2.13551e+06	2.48672e+06	2.64169e+06	2.17704e+06	2.29721e+06	-	-
mws1587	132.1	86.1	131.095	C6H13NO2	[M+H]+	L-Norleucine*	Amino acids and derivatives	Amino acids and derivatives	327-57-1	1	9.24429e+06	8.33582e+06	7.63587e+06	185725	204205	197467	209941	229376	238302	346337	327539	348714	7.55726e+06	6.94406e+06	6.33085e+06	178527	231032	191440	203495	217616	203961	177285	154348	201601	4.05805e+06	3.77634e+06	3.31013e+06	C01933	-
MWSHC2031	287.12	84.04	286.116	C12H18N2O6	[M+H]+	2,5-Dimethyl (2S,5S)-3,6-dioxo-2,5-piperazinedipropanoate	Alkaloids	Alkaloids	412042-40-1	2	100031	87815.6	33869.3	194746	185829	224346	6.16191e+06	5.93283e+06	6.59576e+06	5.74192e+06	6.15781e+06	4.69831e+06	36232	32975	29717.9	118581	81551.6	81069.6	4.23474e+06	3.88798e+06	3.99063e+06	9	9	9	3.64699e+06	3.01683e+06	3.14509e+06	-	-
mws0341	131.07	85.07	132.079	C6H12O3	[M-H]-	2-Hydroxyisocaproic acid	Organic acids	Organic acids	20312-37-2	1	2659.31	10944.2	1670	5.8207e+06	8637730	4.42463e+06	7.29799e+06	7.09122e+06	6.96925e+06	6.85114e+06	6.01632e+06	6.00581e+06	3340	6672.5	10005	4.84286e+06	5286360	4.36404e+06	5.40612e+06	5.93193e+06	5.42733e+06	6.17738e+06	6.11661e+06	5.67273e+06	5986625	5.52821e+06	4.87778e+06	C03264	-
pmb0862	440.28	184.07	439.27	C20H42NO7P	[M+H]+	LysoPC 12:0	Lipids	LPC	20559-18-6	3	106628	54438.2	37435.7	47479	49796.9	59378.6	35947.6	44594	77454	66843.4	61742	66040.7	94393.6	69567.8	44742.1	74182	132470	119755	51939.7	72094.8	56435.9	57450.7	59577.3	98253.3	75954.8	83098.7	93032.2	-	-
WaYn005957	583.22	195.07	584.226	C31H36O11	[M-H]-	Hedyotol C*	Lignans and Coumarins	Lignans	97465-79-7	3	384878	386148	299908	832507	984149	1.1055e+06	1.03253e+06	1.01259e+06	918527	1.14084e+06	1.02346e+06	1.00841e+06	363642	331085	298527	719257	701033	948979	692129	850203	816725	746760	787698	860540	826178	762522	932315	-	-
Zmgp003335	613.17	289.07	612.169	C27H32O16	[M+H]+	Okanin-3',4'-di-O-glucoside*	Flavonoids	Chalcones	-	3	9772.22	17192.6	10005	10005	18519.9	28340	15871.9	20005	18340	15005	13340	7307.65	1.49824e+06	1.03218e+06	566122	1.57309e+07	1.74474e+07	1.62964e+07	2.30168e+07	2.10343e+07	2.36096e+07	18702505	2.40266e+07	2.81911e+07	9.05362e+06	8.60313e+06	1.04396e+07	-	-
mws0874	346.06	211	347.063	C10H14N5O7P	[M-H]-	3'-Adenylic Acid	Nucleotides and derivatives	Nucleotides and derivatives	84-21-9	3	20182.2	13723	11892.7	101465	125776	74305.9	119835	111949	21675	144733	115809	87897.8	52176.5	37109.6	22042.7	118123	130008	113781	152966	129059	145285	168937	173717	143350	202857	248900	232439	C01367	ko00230,ko01100
pmb1912	474.17	327.12	473.166	C20H23N7O7	[M+H]+	10-Formyltetrahydrofolic Acid	Alkaloids	Alkaloids	2800-34-2	2	2.50719e+07	1.92324e+07	1.50203e+07	1.70385e+07	1.84446e+07	1.96302e+07	1.27721e+07	1.29973e+07	1.41307e+07	1.23398e+07	1.14694e+07	1.12104e+07	1.94595e+07	1.62171e+07	1.29747e+07	2.95737e+07	3.2784e+07	3.56515e+07	2.65367e+07	2.78932e+07	2.77482e+07	1.98675e+07	2.1976e+07	2.09913e+07	1.9482e+07	2.36248e+07	2.31124e+07	C00234	ko00670,ko00970,ko01100,ko01200,ko01240
Lmbp010382	281.12	91.05	280.11	C18H16O3	[M+H]+	6-Methoxy-2-(2-phenylethyl)chromone	Others	Chromone	84294-89-3	3	17338.9	19627.7	26043.4	64037.9	25513.2	60658	35702.2	20915.9	29099.6	12373.9	37685.7	41774.2	11089.4	13201.4	15313.3	44689.5	46617.1	45789.7	103734	113265	115880	155906	120740	160105	47685.7	58485.8	54863.9	-	-
MWSslk208	301.22	301.22	302.225	C20H30O2	[M-H]-	Kaurenoic Acid*	Terpenoids	Ditepenoids	6730-83-2	2	1.07931e+06	1.14259e+06	841174	1.59386e+06	1.43224e+06	1.08214e+06	1.34619e+06	1.2144e+06	1.34844e+06	1.42201e+06	1.30186e+06	1.53448e+06	524103	506861	489619	427330	488371	243934	510372	273861	451082	838655	473608	822038	976858	800974	854652	C11874	ko00904,ko01100,ko01110
MWS2066	143.05	115.06	144.058	C10H8O	[M-H]-	1-Naphthol*	Phenolic acids	Phenolic acids	90-15-3	3	70215.5	52151.4	46911.3	93989.5	91503.3	119762	77859	49017.7	94597.4	94101.2	96473.4	70590.6	48619.8	51619.7	54619.6	79393.9	75031.2	66778	89619.9	87533.2	90534	95645.9	86935.1	85435	83760.7	68272.5	78997.1	C11714	-
Lmcn003163	579.08	289.07	580.085	C28H20O14	[M-H]-	Epitheaflavic acid-3-O-Gallate	Flavonoids	Flavanols	34218-97-8	3	342804	191031	199348	92565.3	87410.6	84804	25005	19598.9	28807.3	6670	12720.1	10361.5	389523	396964	404406	101658	133956	112750	50465.2	31805.9	50002.5	11863.9	8277.26	25304	98334.7	95768.8	80833.2	-	-
Labp004829	375.24	177.16	374.231	C19H34O7	[M+H]+	Platanionoside J*	Terpenoids	Sesquiterpenoids	-	3	255033	325705	249716	316397	310031	379253	367594	273911	348765	354683	335043	339753	154007	129440	104873	248991	286871	326106	240502	274076	142630	198835	164078	268907	276766	322422	339076	-	-
Yxxn002325	415.16	415.16	416.168	C19H28O10	[M-H]-	icariside D1	Others	Ketone compounds	-	2	7.64384e+06	5.61649e+06	5.89121e+06	8.92647e+06	9.35535e+06	1.06127e+07	1.04123e+07	1.06959e+07	9.90956e+06	9.40925e+06	9.74851e+06	1.00102e+07	7.69304e+06	8.58717e+06	9.48131e+06	8.66822e+06	1.08874e+07	9.19986e+06	9.97954e+06	1.07643e+07	1.06963e+07	9.39276e+06	1.13429e+07	9.47809e+06	8.96981e+06	1.09782e+07	9.63926e+06	-	-
Walp007214	290.27	88.08	289.262	C16H35NO3	[M+H]+	2-Aminohexadecane-1,5,6-triol	Lipids	Sphingolipids	-	2	1.24815e+06	3.06749e+06	1.63706e+06	2.45438e+06	2.62205e+06	6.36913e+06	2.35982e+06	3.02389e+06	5.79884e+06	2.86643e+06	2.15527e+06	3.93368e+06	2.59022e+06	2.04586e+06	1.5015e+06	5.75079e+06	6.07646e+06	5.97808e+06	1.04041e+07	5.2617e+06	5.86963e+06	9.23741e+06	4.53024e+06	4.5047e+06	4.46475e+06	4.72552e+06	5.44187e+06	-	-
Yaan004368	423.09	197.08	424.101	C19H20O11	[M-H]-	2-O-galloylarbutin	Phenolic acids	Phenolic acids	-	2	404399	288619	417965	510255	382035	444900	325944	311527	263716	500885	440669	277019	209485	163315	117145	207388	161399	172999	118585	198192	182592	150017	106974	129995	244579	251616	206451	-	-
Lcsp012679	322.27	62.06	321.267	C20H35NO2	[M+H]+	linolenoylethanolamine	Lipids	LPE	-	1	208894	302206	115728	1.182e+06	1.21726e+06	1.2708e+06	1.8958e+06	2.21932e+06	2.04345e+06	2.94308e+06	2.8732e+06	3.10348e+06	134810	108904	82997.8	1.85727e+06	2.32361e+06	2.5638e+06	3.49623e+06	3.27242e+06	3.26755e+06	3.10189e+06	3.01644e+06	3.22149e+06	1.69967e+06	2.06807e+06	2.02243e+06	-	-
MWSslk144	193.09	147.04	192.079	C11H12O3	[M+H]+	p-Coumaric acid ethyl ester	Phenolic acids	Phenolic acids	7362-39-2	3	65616.7	50136.7	21132.7	750213	740323	761965	609761	683878	770074	640864	659726	898382	90647.8	54290.4	17933	847000	1.0226e+06	981529	1.19561e+06	1.14387e+06	1.13794e+06	891224	916626	946912	818684	689037	684822	-	-
mws1488	255.23	237.22	256.24	C16H32O2	[M-H]-	Palmitic acid	Lipids	Free fatty acids	57-10-3	2	67100.2	78453.3	67319.8	157938	139214	169567	125073	130748	120765	131919	124569	134105	76821.3	81504.1	86186.9	163084	176067	176530	167319	175996	190100	167878	155181	158490	116913	117661	139806	C00249	ko00061,ko00062,ko00071,ko00073,ko01040,ko01100,ko01212
pmn001417	451.1	341.1	452.111	C24H20O9	[M-H]-	Cinchonain Ic*	Flavonoids	Flavanols	85081-22-7	1	1.52985e+07	1.1989e+07	8.19974e+06	1.46486e+07	1.58402e+07	1.6153e+07	1.13555e+07	1.15987e+07	1.31784e+07	9.68288e+06	8.89709e+06	9.6896e+06	1.94717e+07	2.01942e+07	2.09167e+07	2.12316e+07	2.3612e+07	2.2689e+07	34166110	1.96279e+07	1.93522e+07	1.33151e+07	27828020	1.23537e+07	1.39721e+07	1.67286e+07	1.69391e+07	-	-
Zbsp001807	315.07	153.02	314.064	C13H14O9	[M+H]+	Salicylacyl Glucuronide	Others	Others	-	1	9	9	9	124845	228520	253471	780828	793099	480275	494824	621355	802533	1.57389e+06	1.4521e+06	1.33031e+06	17803103	2.10723e+07	2.09338e+07	1.88191e+07	1.75263e+07	1.91647e+07	9.48776e+06	1.07997e+07	1.10336e+07	4.43504e+06	5.46842e+06	4.95142e+06	-	-
Lmfn005108	571.15	313.06	572.153	C28H28O13	[M-H]-	2,4,6-Trihydroxy-3,5-dimethylbenzophenone-4-O-(6''-O-galloyl)glucoside	Phenolic acids	Phenolic acids	-	3	21933.5	8098.98	13255.9	13305.7	14999.1	19091.9	23340	15557.2	20742.9	16104.6	15620.2	19588.6	19300.3	16570.8	13841.2	13813.2	23340	13827.5	17893.3	36290.8	15032	15545.4	8633.45	52700.6	20161.7	17306.9	21269	-	-
WaYn010475	552.33	253.22	553.338	C26H52NO9P	[M-H]-	2-(2,3-dihydroxypropoxy)-3-(((2-(dimethylamino)ethoxy)(hydroxy)phosphoryl)oxy)propan-2-yl (E)-hexadec-9-enoate	Lipids	LPE	-	2	20933.3	12994.2	9524.25	323302	308737	291005	362573	276351	295892	237981	230420	226411	14716	23421.5	32126.9	432385	556593	680200	268499	245383	275397	153445	192493	227260	320089	311843	262497	-	-
MWS2073	218.96	160.96	219.969	C8H6Cl2O3	[M-H]-	2,4-Dichlorophenoxyacetic Acid	Organic acids	Organic acids	94-75-7	3	69871	84115.3	45654.4	139801	155667	147714	132731	148829	129607	113720	125848	124301	43962.7	50293.2	56623.6	81364.8	84965.7	90364.2	85117	90145.8	79189.1	86564.2	77165.8	82914.5	126886	111737	103379	C03664	-
mws5045	215.17	169.16	216.173	C12H24O3	[M-H]-	12-Hydroxydodecanoic acid	Lipids	Free fatty acids	505-95-3	2	148992	138376	107686	4.70131e+06	4.97078e+06	5.27808e+06	3.3761e+06	3.28365e+06	3.5046e+06	2.64098e+06	2.30766e+06	2.50331e+06	100733	105204	109676	2.79078e+06	3.04263e+06	2.86425e+06	2.26096e+06	2.26252e+06	2.12437e+06	1.88022e+06	1.70729e+06	1.96623e+06	2.67505e+06	2.39603e+06	2.17126e+06	C08317	-
Lmhp002374	919.27	303.05	918.264	C39H50O25	[M+H]+	Quercetin-3-O-glucosyl(1→4)rhamnoside-7-O-rutinoside	Flavonoids	Flavonols	-	3	9	9	9	9	9	9	20005	15005	10005	1670	9	8396.2	25005	25005	25005	53833	81896.7	103012	41747.6	111650	32875.7	71566.3	23938.1	61361.4	19802.3	23411.5	19453.4	-	-
Zahp012577	280.26	81.07	279.256	C18H33NO	[M+H]+	Octadecadienamide	Alkaloids	Alkaloids	-	2	24019	57035.1	9	2.56955e+06	2.36753e+06	2.40048e+06	2.31408e+06	2.36714e+06	1.91787e+06	1.80439e+06	1.79783e+06	1.85443e+06	17895.2	24478.8	31062.4	2.06825e+06	2.40152e+06	2.45935e+06	1.88255e+06	1.80812e+06	1.86574e+06	1.52822e+06	1.61188e+06	1.56206e+06	1.8013e+06	1.47603e+06	1.5583e+06	-	-
Zmln000668	493.12	169.01	494.127	C19H26O15	[M-H]-	Monogalloyl-diglucose	Phenolic acids	Phenolic acids	-	3	19300.4	40835.5	27956.2	10369.3	19411	18324.8	6781.32	24095.8	6428.65	8375.59	25291.4	9071.6	476580	503110	529639	517464	419844	448195	469737	436166	463707	367890	428920	344509	249041	201670	229214	-	-
Zmcn003728	609.15	285.04	610.153	C27H30O16	[M-H]-	Kaempferol-3,7-O-diglucoside	Flavonoids	Flavonols	25615-14-9	2	14372.5	5005	5005	5005	5407.4	7554.06	8340	10005	1670	5933.23	4401.15	3520.39	2125755	2233255	2340755	5.08333e+06	11754630	7.95769e+06	5950140	4.36704e+06	5.37954e+06	3.33193e+06	5466305	3.27756e+06	2.35366e+06	1.99574e+06	2.44645e+06	-	-
Li512115	515.12	353.09	516.127	C25H24O12	[M-H]-	Isochlorogenic acid B*	Phenolic acids	Phenolic acids	14534-61-3	2	1005205	625021	1683225	1247110	1.44864e+06	1689975	1.11779e+06	1.17213e+06	1.00877e+06	854307	1.19356e+06	1.27153e+06	1.43066e+06	1.08037e+06	730087	5303655	3.0613e+06	6075265	2142670	1.75788e+06	1.77381e+06	1.68126e+06	1860410	2679990	1792885	1.78822e+06	1.48309e+06	C10468	-
Wasn003003	783.07	301	784.076	C34H24O22	[M-H]-	5-Desgalloylstachyurin	Tannins	Tannin	-	2	19833.6	11705.6	6648.3	3417.41	9152.34	5005	5693.52	2357.56	1670	1703.4	2835.6	1670	1.06751e+06	1.57718e+06	2086850	1423755	569480	589947	643809	683649	376668	1043815	375215	358613	270990	280130	328417	-	-
Lcsp003090	332.22	173.13	331.211	C15H29N3O5	[M+H]+	Ser-Leu-Leu	Amino acids and derivatives	Amino acids and derivatives	10329-74-5	2	6.67098e+06	5.14399e+06	1.62596e+06	620916	549870	718813	668775	558318	553679	554787	502068	688152	1.38324e+06	1.00816e+06	633075	404081	446560	481460	581701	433637	401317	398527	465711	542664	1.16349e+06	1.43576e+06	1.34446e+06	-	-
Hmln002199	505.1	300.03	506.106	C23H22O13	[M-H]-	Quercetin-3-O-(6''-O-acetyl)galactoside	Flavonoids	Flavonols	-	2	496872	505646	349035	63284.4	71924.7	87638.8	196087	211312	170538	36855.2	35379.5	37936.8	9.54934e+06	1.03913e+07	1.12332e+07	1.25374e+07	8.59047e+06	1.24085e+07	9.38403e+06	7.7366e+06	9.78178e+06	4.182e+06	5.1648e+06	4.96921e+06	4.25636e+06	4.27323e+06	3.53025e+06	-	-
MWS2056	115.08	69.07	114.068	C6H10O2	[M+H]+	Delta-Hexalactone	Others	Lactones	823-22-3	2	91700	261982	262447	507575	500885	341670	217195	312541	411183	560612	575541	648439	158747	123173	87599	402240	319092	557760	277344	293230	424455	415668	463951	538055	361292	354028	426970	-	-
MWSHY0017	273.08	153.02	272.068	C15H12O5	[M+H]+	Naringenin (5,7,4'-Trihydroxyflavanone)*	Flavonoids	Flavanones	480-41-1	1	228120	174419	116578	1.66771e+06	1.86777e+06	1.65671e+06	1.41896e+06	1.46852e+06	1.57052e+06	1.22632e+06	1.26559e+06	1.44258e+06	362475	335177	307879	7.05679e+06	7629413	7.91174e+06	6.98141e+06	6.68173e+06	6.86253e+06	5.09444e+06	5.53615e+06	5.36868e+06	2.76504e+06	3.37845e+06	3.29187e+06	C00509	ko00941,ko00943,ko01100,ko01110
Lmbn001288	131.03	87.04	132.042	C5H8O4	[M-H]-	2-Hydroxy-2-methyl-3-oxobutanoic acid	Organic acids	Organic acids	71698-08-3	3	2.40446e+06	2.60407e+06	1.66684e+06	2.47993e+06	2.67733e+06	2.6901e+06	2.88597e+06	3.02849e+06	3.2255e+06	2.93532e+06	2.6031e+06	2.67426e+06	1.67883e+06	1.6433e+06	1.60777e+06	1.67963e+06	1.77724e+06	2.01989e+06	1.97947e+06	2.10575e+06	1.95126e+06	1.93611e+06	1.80186e+06	2.04634e+06	2.82289e+06	2.41878e+06	2.31944e+06	C06010	ko00290,ko00650,ko00660,ko00770,ko01100,ko01110,ko01210,ko01230
Smcp000882	328.13	310.12	327.132	C15H21NO7	[M+H]+	N-benzoyl-2-aminoethyl-β-D-glucopyranoside	Alkaloids	Alkaloids	-	1	1.60185e+06	1.03417e+06	847297	1.12038e+06	965741	1.17349e+06	1.66784e+06	1.53639e+06	1.78209e+06	1.2592e+06	2.66307e+06	2.28784e+06	2.96357e+06	2.74553e+06	2.52749e+06	7.27554e+06	8.50937e+06	8.27115e+06	6.82348e+06	6.215e+06	6.4215e+06	5.55905e+06	5.02879e+06	5.73661e+06	3.21153e+06	3.94512e+06	3.78665e+06	-	-
MWSprf154	131.03	85.03	130.027	C5H6O4	[M+H]+	Itaconic acid	Organic acids	Organic acids	97-65-4	2	27992	39283.1	45344.4	447588	402915	400202	978210	1.2556e+06	1.38145e+06	2.87792e+06	2.40881e+06	2.90809e+06	26384.3	31047.1	35710	386641	454121	497612	1.46783e+06	1.27687e+06	1.25478e+06	1.89354e+06	1.76482e+06	1.89988e+06	1.25921e+06	1.13377e+06	1.40199e+06	C00490	ko00660,ko01100
Zmhp003514	301.07	286.05	300.063	C16H12O6	[M+H]+	6,7,8-Tetrahydroxy-5-methoxyflavone*	Flavonoids	Flavones	-	3	95676.8	65341.5	28980.7	823505	741650	976347	980678	882659	1.09093e+06	801097	847329	922920	72263.2	60051.4	47839.6	251139	306465	347487	380709	400684	297601	334970	316290	784918	540953	620916	669200	-	-
pme0122	189.12	126.09	188.116	C8H16N2O3	[M+H]+	N6-Acetyl-L-lysine	Amino acids and derivatives	Amino acids and derivatives	692-04-6	3	1.24938e+06	1.44734e+06	2.27383e+06	2.94685e+06	3.98243e+06	2.40845e+06	3.73288e+06	3.74858e+06	4.06498e+06	6.83099e+06	7.01077e+06	6.63852e+06	1.78823e+06	1.79067e+06	1.79312e+06	2.75212e+06	2.76628e+06	2.90534e+06	2.64867e+06	2.56725e+06	3.01369e+06	4.45545e+06	3.86073e+06	3.66453e+06	2.78822e+06	3.38604e+06	3.36023e+06	C02727	ko00310,ko01100
Lmmp003042	169.05	123.04	168.042	C8H8O4	[M+H]+	Protocatechuic Acid Methyl Ester	Phenolic acids	Phenolic acids	2150-43-8	1	93370	107905	61927	197986	181566	300320	210160	166166	150976	164601	161568	178593	96317.9	93699.6	91081.3	219245	208734	253464	166186	210897	223976	9	9	9	187053	168204	151147	-	-
Lazn006735	583.22	535.2	584.226	C31H36O11	[M-H]-	Erythro-Guaiacylglycerol-β-O-4'-dehydrodisinapyl Ether	Lignans and Coumarins	Lignans	613684-55-2	1	63688.9	62802.3	42132.7	831721	1.03292e+06	930122	1.28489e+06	1.40638e+06	1409188	1.01788e+06	1.27594e+06	1.44628e+06	46319.5	36361.7	26404	572358	550955	810592	857756	639584	814066	881719	804802	838283	845420	869109	709706	-	-
Wchn005806	361.17	165.06	362.173	C20H26O6	[M-H]-	7-(4-hydroxy-3-methoxyphenyl)-1-(4-hydroxyphenyl)heptane-2,3,5-triol*	Others	Others	-	3	87503.9	71408.5	69558.2	3.33684e+06	4.12262e+06	3.63166e+06	4.45997e+06	5.21367e+06	4.42037e+06	4.1909e+06	4.73358e+06	4.80222e+06	39833.1	43664.4	47495.8	2.35441e+06	2.44702e+06	3.02434e+06	3.44052e+06	2.75632e+06	3.14285e+06	2.8263e+06	3.28656e+06	2.97627e+06	3.16534e+06	2.77295e+06	2.57106e+06	-	-
Zbqn004234	250.07	164.07	251.079	C12H13NO5	[M-H]-	N-(malonyl)phenylalanine	Amino acids and derivatives	Amino acids and derivatives	-	1	182650	233530	148936	205042	221488	351346	281202	348736	328319	340465	504864	388679	118027	78185.9	38345	72346.9	105178	98338.2	81695	80257.2	144988	211651	89984.9	77770.6	223431	202477	180363	-	-
Lmrgn03360	327.11	165.06	328.116	C15H20O8	[M-H]-	Cryptamygin B	Phenolic acids	Phenolic acids	24696-05-7	3	1.39352e+07	1.29268e+07	1.03449e+07	9.69793e+06	9.48408e+06	9.30151e+06	1.0879e+07	1.08318e+07	1.05516e+07	1.29596e+07	1.18237e+07	1.30629e+07	1.302e+07	1.20328e+07	1.10457e+07	6.87633e+06	6.51024e+06	5.80332e+06	7157448	7.71984e+06	5.53376e+06	9.62321e+06	8.44434e+06	8.32646e+06	8.70685e+06	1.07617e+07	1.01193e+07	-	-
Lmmn000806	131.03	87.05	132.042	C5H8O4	[M-H]-	Dimethylmalonic acid*	Organic acids	Organic acids	595-46-0	3	2.16838e+06	2.47022e+06	1.5499e+07	2.57977e+07	2.52614e+07	2.46453e+06	2.61709e+07	2.76054e+06	2.73447e+07	2.54265e+07	2.28806e+07	2.72714e+07	1.60946e+07	1.57091e+07	1.53236e+07	1.78412e+07	1.66891e+07	1.93709e+07	2.09132e+06	2.20996e+06	1.62843e+06	1.96603e+06	1.76355e+06	1.91865e+06	2.73144e+07	2.32421e+07	2.24862e+07	-	-
mws0473	131.03	87.05	132.042	C5H8O4	[M-H]-	2-Methylsuccinic acid*	Organic acids	Organic acids	498-21-5	3	2.16838e+06	2.47022e+06	1.5499e+07	2.57977e+07	2.52614e+07	2.46453e+06	2.61709e+07	2.76054e+06	2.73447e+07	2.54265e+07	2.28806e+07	2.72714e+07	1.60946e+07	1.57091e+07	1.53236e+07	1.78412e+07	1.66891e+07	1.93709e+07	2.09132e+06	2.20996e+06	1.62843e+06	1.96603e+06	1.76355e+06	1.91865e+06	2.73144e+07	2.32421e+07	2.24862e+07	-	-
pmb0865	518.32	184.07	517.317	C26H48NO7P	[M+H]+	LysoPC 18:3(2n isomer)*	Lipids	LPC	-	1	4.87854e+06	4.94566e+06	2.54507e+06	463463	470687	485498	455031	467995	514757	343997	333859	441535	8.88537e+06	7.45786e+06	6.03036e+06	617635	925531	1.02355e+06	483461	500365	490066	443947	504854	558308	3.07984e+06	3.79365e+06	3.62801e+06	-	-
Lmyn001220	343.03	85.03	344.038	C13H12O11	[M-H]-	Mucic acid-1,4-lactone-3-O-gallate	Phenolic acids	Phenolic acids	-	3	9	154723	141133	97750.2	72342.1	12331.2	135215	125488	90688	189466	159797	208737	604642	1.43898e+06	2.27332e+06	203103	168872	226705	246139	246513	42378.5	254512	214655	218217	234803	272934	290407	-	-
Zmsp004363	507.12	303.05	506.106	C23H22O13	[M+H]+	Quercetin-3-O-(6''-O-acetyl)glucoside	Flavonoids	Flavonols	-	3	17632	13611.4	15005	16545.7	21082.3	35010	18658.3	43339.6	100040	18375.1	25878.3	43494.4	20416.1	18714.9	17013.8	35300.2	51668.3	51680	38345	118390	48340.3	50966.3	89426.3	55695.7	38753.2	31241.5	35386.9	-	-
pme3967	312.13	180.09	311.123	C12H17N5O5	[M+H]+	2-(Dimethylamino)guanosine*	Nucleotides and derivatives	Nucleotides and derivatives	2140-67-2	1	45090.3	47837.5	25512.2	8.13918e+06	7.95503e+06	7.53953e+06	6.64328e+06	7.33686e+06	7.06814e+06	6.2317e+06	6.63127e+06	7.17188e+06	13196.9	11596.8	9996.57	5.68981e+06	6.61645e+06	6.82239e+06	5.76124e+06	7.26872e+06	6.92883e+06	6.01548e+06	5.99811e+06	5.83418e+06	5.09776e+06	5.16021e+06	4.23196e+06	-	-
pme0266	201.11	139.11	202.12	C10H18O4	[M-H]-	Sebacic acid	Organic acids	Organic acids	111-20-6	1	33044.5	29193.1	24011.1	60846.3	64534.3	86030.1	66961.4	45202.4	54161.6	51343	62168.1	50632.8	51680	32671.9	13663.7	38386.9	32769	38913.9	25455.4	34753	17691.1	27788.1	31995.9	20259.6	40021.7	35312.7	43831.2	C08277	-
Lmhn000921	481.06	301	482.07	C20H18O14	[M-H]-	3,4,5,3',4',5'-Hexahydroxydiphenoyl Acid-glucose	Tannins	Tannin	-	2	153025	195282	635631	28541.1	19413.6	5672.17	9	9	9	8423.15	2755.58	10005	2.74001e+07	2.63315e+07	2.52629e+07	9.93834e+06	8.51084e+06	9.42838e+06	1.11929e+07	1.21805e+07	1.34135e+07	1.4019e+07	1.40108e+07	1.43051e+07	6.91693e+06	8.25205e+06	8.48894e+06	-	-
Wbtn007659	581.14	545.17	582.159	C26H30O15	[M-H]-	1-hydroxy-6-methoxy-8-(((2R,3R,4S,5S,6R)-3,4,5-trihydroxy-6-(hydroxymethyl)tetrahydro-2H-pyran-2-yl)oxy)-2-(((2S,3R,4R,5R,6S)-3,4,5-trihydroxy-6-methyltetrahydro-2H-pyran-2-yl)oxy)-9H-xanthen-9-one	Flavonoids	Other Flavonoids	-	2	4109.23	1550.13	2477.47	8237.08	5396.04	2314.8	17295.8	3065.78	4131.82	3103.97	1226.87	3382.1	27333.9	27442.2	27550.5	39207.3	40058.2	35277.4	29707	39331.3	34373.3	44860.1	32814.5	41143.2	24739.6	22223.2	19946.3	-	-
MWS1852	137.06	94.04	136.052	C8H8O2	[M+H]+	4-Methoxybenzaldehyde	Others	Aldehyde compounds	123-11-5	3	2.03032e+06	2.52144e+06	1.18614e+06	5.52555e+06	5.02772e+06	5.14005e+06	5.86943e+06	3.0653e+06	5.04179e+06	4.28532e+06	4.40262e+06	5.27478e+06	693924	581850	469775	2.55035e+06	2.25476e+06	3.30706e+06	3.96062e+06	4.02692e+06	3.84824e+06	4.05168e+06	3.70617e+06	4.1715e+06	3.74402e+06	4.27155e+06	3.45997e+06	C10761	-
MW0103521	613.13	385.06	614.147	C20H31N4O16P	[M-H]-	Cmp-nana	Nucleotides and derivatives	Nucleotides and derivatives	3063-71-6	3	223260	205109	162554	7.74888e+06	7.50801e+06	8.99974e+06	43034365	2.50388e+07	37673450	2.08197e+07	1.86069e+07	1.70457e+07	183323	162343	141363	10602475	7.35861e+06	12163645	1.94266e+07	34038470	2.24747e+07	1.82428e+07	1.41956e+07	1.99815e+07	1.29499e+07	1.48187e+07	1.60776e+07	-	-
Lmgn004461	241.11	199.1	242.115	C12H18O5	[M-H]-	2-(1,3-Dihydroxy-but-2-enylidene)-6-methyl-3-oxo-heptanoic acid	Organic acids	Organic acids	-	3	97848.8	115797	82713.1	120700	101964	112232	44079.9	50088	66816.6	34186.4	39509	31221.3	87113.2	76645.8	66178.4	95035	62836.7	77206.6	29349.1	65020	51680	29677.8	34204.4	26938.1	58435.8	65735.6	53058.1	-	-
Walp008255	390.36	328.32	389.351	C22H47NO4	[M+H]+	2-aminodocoSane-1,5,7,21-tetraol	Lipids	Sphingolipids	-	1	5.803e+06	1.12291e+07	3.53613e+06	8.30134e+06	9.76573e+06	8.35981e+06	9.27163e+06	9.83802e+06	8.63875e+06	8.28941e+06	8.2778e+06	8.09497e+06	5.18841e+06	4.29476e+06	3.40111e+06	1.4764e+07	1.25127e+07	1.41343e+07	1.10117e+07	1.28325e+07	1.41331e+07	8.71367e+06	1.2046e+07	1.00541e+07	1.27137e+07	1.54433e+07	1.54011e+07	-	-
Lmsn010659	485.33	439.32	486.334	C30H46O5	[M-H]-	Annurcoic acid	Terpenoids	Triterpene	877995-09-0	3	43119.6	11953.9	26426.5	61198.4	70764.7	33304.9	91608.9	85887.2	41647.6	104440	83200.8	102241	10092.8	10293.7	10494.7	18814.8	24244.9	24255	28265.6	83259.3	41036.5	39833.2	31227.1	66568	69605.6	83000.3	68857.6	-	-
MWSmce412	193.12	91.06	192.115	C12H16O2	[M+H]+	Senkyunolide A	Others	Lactones	63038-10-8	3	308752	99355.2	212890	269165	315240	304020	573918	553801	575329	742457	647686	787798	38999.2	42376.6	45754	242447	327945	336705	640592	666435	592119	731141	652149	670058	565081	471643	470798	C17853	-
pmn001369	697.23	535.18	698.242	C32H42O17	[M-H]-	1-Hydroxypineolin Diglucoside*	Lignans and Coumarins	Lignans	-	3	9	9	9	11464.4	6670	5005	5005	6781.93	8340	6181.36	3340	5089.08	9	9	9	705080	181534	143118	385525	362226	262855	852671	829774	987418	212953	263361	231860	-	-
MWSmce498	579.17	271.07	578.164	C27H30O14	[M+H]+	Apigenin-7-O-neohesperidoside (Rhoifolin)*	Flavonoids	Flavones	17306-46-6	3	1.07892e+06	825987	648011	1.37345e+06	3125605	2.228e+06	1.74865e+06	1.26463e+06	1.78944e+06	2713955	967321	1804700	527245	443952	360659	2895820	2877115	2.66385e+06	2.06894e+06	1.44563e+06	1.98469e+06	1.82031e+06	1.33358e+06	2807410	2542500	3105165	3064290	C12627	ko00944
Wdzn010432	315.19	255.23	316.204	C20H28O3	[M-H]-	5-[2-(furan-3-yl)ethyl]-5,6,8a-trimethyl-3,4,4a,6,7,8-hexahydronaphthalene-1-carboxylic acid	Terpenoids	Ditepenoids	-	2	32790.9	43612.1	46118.2	154068	215661	187015	291128	272639	302801	271208	274392	312491	118221	71672.3	25123.4	194511	233531	218985	287884	281003	286524	284385	255975	258376	257377	210865	219170	-	-
Wcdn000434	341.11	59.01	342.116	C12H22O11	[M-H]-	5-{[3,4-dihydroxy-2,5-bis(hydroxymethyl)oxolan-2-yl]oxy}-2-(hydroxymethyl)oxane-2,3,4-triol	Others	Saccharides	-	3	4.23795e+07	3.31872e+07	6.23678e+07	481018	539777	445945	614639	538264	633730	416462	398621	396925	3.72364e+07	4.21828e+07	4.71291e+07	560535	505541	450674	678129	648171	734185	535704	491258	510268	1.68003e+07	2.00635e+07	1.6637e+07	-	-
Wmyp000202	787.1	277.04	786.092	C34H26O22	[M+H]+	Nobotanin D	Phenolic acids	Phenolic acids	104758-06-7	3	21675	20005	16446.7	16675	43345	27485.7	11670	19264.3	1869.73	8340	17166.7	17113.7	2.46368e+06	1.98509e+06	1.50651e+06	6.12926e+06	5.05625e+06	6.44486e+06	6.50469e+06	5.60684e+06	16522070	5.47827e+06	5.13006e+06	4340580	2.27859e+06	2.71733e+06	2.80537e+06	-	-
Zmpp000906	170.08	107.05	169.074	C8H11NO3	[M+H]+	Norepinephrine	Alkaloids	Alkaloids	51-41-2	1	191948	264070	135672	122721	111588	153660	155535	171101	206480	232181	232319	157886	179080	93919.6	8759.04	166608	236701	168197	250236	228156	229420	255815	229803	272740	291738	244699	241415	C00547	ko00350,ko01100
pme0428	237.08	103.02	238.084	C12H14O5	[M-H]-	3,4,5-Trimethoxycinnamic acid	Phenolic acids	Phenolic acids	90-50-6	3	6341.34	4949.71	11472.7	18156.3	13391.1	10795.1	11769.5	19314.2	16374.3	17672.3	5420.71	11651.5	157618	149705	141791	694375	780940	710598	770976	791949	755394	704439	744844	737329	385123	336772	311466	-	-
Lmyn003835	289.04	137.02	290.043	C14H10O7	[M-H]-	4-(3,4,5-Trihydroxybenzoxy)benzoic acid	Phenolic acids	Phenolic acids	-	3	47478.4	30010	41333.2	189317	157513	162314	194331	180491	59012.2	119913	70020	181262	386978	259356	131735	278625	176986	205649	280594	127250	186951	234393	210620	172584	218213	263330	266891	-	-
mws1173	271.06	243.07	272.068	C15H12O5	[M-H]-	Garbanzol	Flavonoids	Flavonols	1226-22-8	3	30010	24805.5	35950.1	77296.2	89425	60555	31675	93499.5	124927	9	9	9	154553	160819	167084	149791	150552	171775	141740	151736	165940	215165	393972	196810	123390	100261	119969	C09751	ko00941
WaYp005128	262.24	200.2	261.23	C14H31NO3	[M+H]+	2-Aminotetradecane-1,5,13-triol	Lipids	Sphingolipids	-	1	7.75967e+06	9.22904e+06	5.47856e+06	4.05217e+06	5.06644e+06	3.68846e+06	2.90715e+06	2.92521e+06	3.05235e+06	2.7576e+06	2.66948e+06	2.2487e+06	3.19975e+06	2.62004e+06	2.04033e+06	4.41473e+06	4.5149e+06	5.14706e+06	2.95949e+06	3.3412e+06	3.06562e+06	2.34607e+06	3.06275e+06	3.06715e+06	3.50018e+06	4.35862e+06	3.98994e+06	-	-
Lmdn005219	373.19	331.17	374.194	C18H30O8	[M-H]-	p-Menth-4(5)-ene-1,2-diol-1-O-β-D-(2-O-acetyl)-glucoside	Terpenoids	Monoterpenoids	-	1	62542.6	28340	26675	55015	46333.2	48345	13884.9	15005	30817.3	26796.6	13159.9	13340	67492.9	51448.7	35404.4	35010	31841.7	23522.2	24776.3	47040.7	33127.9	15214.9	10279.1	21335.6	28340	33778.8	35010	-	-
Lmcn009539	293.25	293.25	294.256	C19H34O2	[M-H]-	E,E,Z-1,3,12-Nonadecatriene-5,14-diol	Lipids	Free fatty acids	-	2	5.19326e+06	2.62947e+06	4.67965e+06	6.76706e+06	8.80643e+06	8.46324e+06	7.78654e+06	5.61297e+06	2.26612e+06	6.41396e+06	2.81699e+06	6.28562e+06	3.64773e+06	4.23965e+06	4.83157e+06	5.30404e+06	7.24392e+06	5.47028e+06	1.78407e+07	1.89103e+07	1.91496e+07	7.55069e+06	7.29195e+06	7.01301e+06	8.80262e+06	7.5605e+06	7.1526e+06	-	-
pme2598	167.03	123.05	168.042	C8H8O4	[M-H]-	3,4-Dihydroxybenzeneacetic acid*	Phenolic acids	Phenolic acids	102-32-9	3	162704	275270	160828	885448	789947	1652875	2227290	1.18331e+06	1.06551e+06	2836305	1.22178e+06	1.15841e+06	380515	338034	295552	991569	774523	834953	2785315	2977480	1.82217e+06	1.31579e+06	1.18463e+06	1.291e+06	872631	1.0694e+06	1.05489e+06	C01161	ko00350,ko01100
Zmcn003729	535.182	373.125	536.189	C26H32O12	[M-H]-	1-Hydroxypinoresinol-4'-O-Glucoside	Lignans and Coumarins	Lignans	-	3	813575	901889	649675	50458.3	57845.2	80025	62830.8	106710	92780.3	78967.8	95035	64966.1	451670	444633	437596	78733.1	128395	90035	136857	81695	61060.6	68355	72565.7	90035	160290	128684	143265	-	-
Yamp010883	305.25	121.1	304.24	C20H32O2	[M+H]+	13-Hydroxylabda-8,14-Dien-7-One	Terpenoids	Ditepenoids	-	3	151006	201717	80311.4	68403.9	85201.2	38275.8	127766	130600	130610	139451	120675	140746	142486	94774.2	47062.7	128166	99962.4	106497	110709	139177	175456	173056	190370	158060	119198	137150	148625	-	-
MW0138670	449.11	287.05	448.101	C21H20O11	[M+H]+	kaempferol 7-O-glucoside	Flavonoids	Flavones	-	3	1499525	497540	365475	864285	653165	628055	636425	753660	504230	326918	661540	384920	9	9	9	2.8763e+07	45640725	47612115	25148080	3.1553e+07	5.8908e+07	22793955	28363585	3.6722e+07	14938680	17629015	18551115	-	-
Ysjp000315	130.1	56.05	129.079	C6H11NO2	[M+H]+	Pipecolic acid	Alkaloids	Piperidine alkaloids	535-75-1	2	1.96124e+06	1.35772e+06	2.91081e+06	8.71231e+06	8.59364e+06	8.64027e+06	1.02987e+07	1.04114e+07	1.14906e+07	1.12733e+07	1.14183e+07	1.15737e+07	3.22261e+06	3.36374e+06	3.50487e+06	8.61101e+06	3.71976e+06	9.44254e+06	1.07951e+07	4.52816e+06	1.12332e+07	9.67921e+06	1.1318e+07	1.1881e+07	9.45906e+06	7.73038e+06	8.00985e+06	-	-
Cmzn005999	449.11	287.06	450.116	C21H22O11	[M-H]-	Dunalianoside B*	Phenolic acids	Phenolic acids	-	1	1.68071e+06	1.90405e+06	1.59108e+06	328767	287935	277366	244725	398825	367421	271188	375476	369810	2.9221e+06	2.9752e+06	3.02831e+06	315952	406366	560143	628828	276525	606290	656988	436574	622339	711977	720859	587467	-	-
Lmmn004625	449.11	287.06	450.116	C21H22O11	[M-H]-	Dihydrokaempferol-7-O-glucoside*	Flavonoids	Flavanonols	-	1	1.68071e+06	1.90405e+06	1.59108e+06	328767	287935	277366	244725	398825	367421	271188	375476	369810	2.9221e+06	2.9752e+06	3.02831e+06	315952	406366	560143	628828	276525	606290	656988	436574	622339	711977	720859	587467	-	-
Lmhp001671	355.1	163.04	354.095	C16H18O9	[M+H]+	Noreugenin-7-O-glucoside*	Others	Others	-	1	563492	379598	507901	2.5139e+06	2.81098e+06	3.50247e+06	1.81865e+06	1.74471e+06	1.84603e+06	3.97054e+06	1.33779e+06	2.08354e+06	680732	541152	401572	5.32119e+06	3.99528e+06	4.95764e+06	2.62352e+06	3.72719e+06	3.46834e+06	664507	2.49316e+06	1.91711e+06	2.10756e+06	1.88297e+06	2.35237e+06	-	-
mws1074	177.02	121.03	178.027	C9H6O4	[M-H]-	Daphnetin	Lignans and Coumarins	Coumarins	486-35-1	1	105198	46151	94016.7	399681	323290	355609	526302	334307	419348	367644	450781	340849	48493.8	44251.9	40010	243013	192648	240198	150579	263684	220368	225000	265949	393880	251732	260919	210509	C03093	-
pmp000476	240.2	57.1	239.189	C14H25NO2	[M+H]+	N-Isobutyl-4,5-epoxy-2E-decaenamide	Alkaloids	Alkaloids	-	3	18892.5	6492.36	26849.4	52966	65472.4	57307.9	32038.1	34000.7	80888.7	48736.5	40654.7	16655.5	26005.6	19876	13746.4	40008.7	100577	71398.7	67119.2	31507.3	66385.5	18736.5	43103.9	55321.9	52009.2	43207.8	53384.8	-	-
pmb2406	510.36	184.07	509.348	C25H52NO7P	[M+H]+	LysoPC 17:0*	Lipids	LPC	50930-23-9	1	4.75362e+06	4.74479e+06	2.65116e+06	7.17686e+06	9.37779e+06	9.78322e+06	6.34915e+06	6.18027e+06	6.66761e+06	8.36881e+06	7.40027e+06	9.44637e+06	3.41197e+06	2.80042e+06	2.18887e+06	2.55992e+07	1.332e+07	9.22301e+06	1.10067e+07	1.22586e+07	1.31775e+07	1.26717e+07	6.96815e+06	7.82869e+06	4.52685e+06	5.64797e+06	5.31338e+06	-	-
Xmbn007315	505.3	343.16	506.215	C26H34O10	[M-H]-	Chestnutlignansoide	Lignans and Coumarins	Lignans	-	3	20756.9	11723.5	15677.8	50601	62425.9	58707.9	61085.7	66966.7	57925.8	65075.3	71545.6	67720.9	39660.5	38593.5	37526.4	57958	76375.5	53864.4	82048.4	78510.7	90621.2	73520.2	74883.2	79828.8	71276.9	75415.8	60493.5	-	-
Wagp006039	183.08	98.98	182.071	C6H15O4P	[M+H]+	2-Hexylphosphoric Acid	Others	Others	-	2	503304	1.0332e+06	435393	539435	414329	570859	352531	404245	513297	476178	548124	371462	340727	355033	369339	496706	531840	439055	640112	419495	527423	564821	458733	425227	645598	548070	525189	-	-
Hmcp001509	773.22	317.06	772.206	C33H40O21	[M+H]+	Isorhamnetin-3-O-(2''-O-xylosyl)glucoside-7-O-glucoside	Flavonoids	Flavonols	-	3	10005	5005	9	5710.33	9	21675	5005	8554.55	7467.73	6670	16352	11670	1670	8337.5	15005	10005	5005	3896.45	9	8536.27	7753.88	10005	11670	27383.8	6670	7753.15	8340	-	-
Wbjp001828	231.11	144.07	230.106	C13H14N2O2	[M+H]+	7-methoxy-2,3,4,9-tetrahydro-1H-pyrido[3,4-b]indole-1-carbaldehyde	Alkaloids	Alkaloids	-	2	132012	218767	138834	250186	291027	229823	195534	203337	298220	531325	278804	232608	126497	102137	77777.3	144596	206467	208206	184736	223678	199935	404417	462709	191800	230225	200567	185102	-	-
Lmbn004240	329.23	199.13	330.241	C18H34O5	[M-H]-	9,10-Dihydroxy-12,13-epoxyoctadecanoic acid	Lipids	Free fatty acids	-	2	197899	503012	128833	3.27619e+06	3.31473e+06	2.51928e+06	3.10742e+06	3.02332e+06	9.74286e+06	3.76143e+06	3.86884e+06	4.04708e+06	172942	224965	276989	3.18782e+06	1.69156e+06	2.80298e+06	4.20664e+06	1.74298e+06	1.92747e+06	2.16176e+06	2.13281e+06	2.19053e+06	2.5816e+06	2.56877e+06	2.10723e+06	C14837	ko00591
Lcsn007077	291.18	59.01	292.189	C14H28O6	[M-H]-	Octyl-Beta-D-Glucopyranoside	Others	Saccharides	29836-26-8	1	261473	292191	178194	231906	267935	296750	168556	138118	187083	98003.7	101597	100234	298999	270451	241903	222370	271590	239602	198620	155953	178625	114291	146581	130938	247340	271782	217035	-	-
Zmzn000113	146.05	102.06	147.053	C5H9NO4	[M-H]-	L-threo-3-Methylaspartate	Amino acids and derivatives	Amino acids and derivatives	6061-13-8	3	716174	748418	712341	357614	306529	377291	382212	378814	393516	315580	329956	377696	719681	734612	749542	284177	290596	325766	252785	254468	243409	152137	145249	182226	408713	425553	342585	C03618	ko00630,ko00660,ko01100,ko01200
pmn001515	325.06	93.03	326.064	C14H14O9	[M-H]-	3-Galloylshikimic acid	Phenolic acids	Phenolic acids	110082-91-2	3	13316.1	11899.3	10835.7	12364.7	4653.1	14334.2	8340	20193.7	17167.2	14177.2	19337.9	24891	113366	116039	118712	144901	160513	149068	162264	180286	175559	127916	98912.7	125925	67945.8	83603.8	70878.5	-	-
Yacp000453	116.07	70.06	115.063	C5H9NO2	[M+H]+	3-hydroxy-1-methylpyrrolidin-2-one*	Alkaloids	Pyrrole alkaloids	132996-63-5	1	9.01286e+07	6.79195e+07	1.11998e+08	635757	572357	573076	1.06523e+06	1.41907e+06	1.1953e+06	2.3115e+06	2.24017e+06	2.17013e+06	1.34994e+08	1.50772e+08	1.6655e+08	561963	547103	555850	898744	1.1777e+06	1.21358e+06	1.49075e+06	1.13631e+06	1.10029e+06	5.70629e+07	4.69989e+07	4.74866e+07	-	-
MWSmce128	147.05	130.03	146.048	C8H6N2O	[M+H]+	4(3H)-Quinazolinone	Alkaloids	Alkaloids	491-36-1	2	13340	10005	9	6223.11	48989.8	12457.2	28340	26675	38345	26628.1	40010	16356.7	13340	10840	8340	25350.6	17136.9	13180.4	33340	46680	40010	23340	26314.8	30595.2	24031.2	28340	30010	-	-
Wbwp010459	343.15	163.07	342.147	C20H22O5	[M+H]+	5-[(2r,3s,4s,5s)-5-(2h-1,3-benzodioxol-5-yl)-3,4-dimethyloxolan-2-yl]-2-methoxyphenol*	Lignans and Coumarins	Lignans	-	3	334829	389399	386266	316634	379454	433047	458938	434097	425711	390037	421350	300547	674728	525196	375665	530271	468412	455770	598785	331660	526804	493691	357407	584002	410400	500505	418295	-	-
Cmsn000894	361.08	211.03	362.085	C14H18O11	[M-H]-	7-O-Galloyl-D-sedoheptulose	Phenolic acids	Phenolic acids	-	3	12036	5027.51	8954.98	14815.7	4458.23	4493.75	5586.12	11268.4	19085.4	5821.53	5798.48	6858.76	295290	314647	334004	102966	98365.7	98233.5	95704.2	93194.3	85469.8	19359.8	66780	65085.6	65575.2	76124.9	82189	-	-
pmb0774	177.1	160.08	176.095	C10H12N2O	[M+H]+	N-Hydroxytryptamine	Alkaloids	Plumerane	-	3	139734	177274	80269.5	167617	170952	170238	167843	175025	167744	175137	181474	161418	68014.6	50884.7	33754.8	154883	195145	185325	160566	129185	150007	162578	156400	189908	209052	169883	176938	C17203	ko00380,ko01100
Lmsn004323	507.11	169.01	508.122	C23H24O13	[M-H]-	1-O-Galloyl-2-O-Feruloyl-β-D-glucose	Phenolic acids	Phenolic acids	-	3	4460.23	1670	3559.1	7567.56	18132.8	6717.72	2665.32	7126.23	9814.58	8669.85	21578.8	10685.3	509939	543074	576208	276941	155425	215557	242065	230971	265160	125756	113897	153261	106200	129275	107753	-	-
Saln004708	361.15	199.1	362.158	C16H26O9	[M-H]-	1-O-Glucopyranosylamplexine	Terpenoids	Monoterpenoids	-	3	1.60476e+07	8.93675e+06	9.93819e+06	1.98282e+06	2.01701e+06	1.74746e+06	1.9642e+06	1.78509e+06	1.59323e+06	1.88762e+06	1988795	1.68841e+06	9.89677e+06	8.5263e+06	7155819	1.35404e+06	1922900	2169745	1.48442e+06	1.8099e+06	527645	530995	785500	939760	3.03573e+06	2.86191e+06	2.42789e+06	-	-
MWS1855	109.08	67.04	108.069	C6H8N2	[M+H]+	2,5-Dimethyl pyrazine	Alkaloids	Alkaloids	123-32-0	3	206541	360460	160156	247171	230903	221555	235200	288630	217661	255235	142005	298650	205155	190135	175115	298650	383855	283151	189281	139559	187095	202658	194918	137107	358790	286960	315355	-	-
MWS20200	391.09	153.02	390.08	C15H18O12	[M+H]+	Mucic acid-dimethyl-2-O-gallate	Phenolic acids	Phenolic acids	-	3	465941	437204	909565	751496	790495	802806	446230	789892	792073	618501	640044	646000	238495	219914	201333	479972	456917	504862	446404	687941	645717	525650	638365	724794	413505	499693	512093	-	-
pmp001270	494.32	184.07	493.317	C24H48NO7P	[M+H]+	LysoPC 16:1*	Lipids	LPC	76790-27-7	1	1.20195e+06	1.25223e+06	647018	2.11835e+07	2.18956e+07	2.20704e+07	1.9693e+07	2.09245e+07	2.11614e+07	1.78667e+07	1.76912e+07	2.04567e+07	1.17599e+06	951577	727169	3.42218e+07	4.24802e+07	5.0465e+07	2.01603e+07	1.91715e+07	2.00545e+07	1.75625e+07	1.78497e+07	1.80297e+07	1.67959e+07	2.03993e+07	2.07309e+07	-	-
MWSmce468	151.04	77.04	152.047	C8H8O3	[M-H]-	2-hydroxymethyl benzoic acid	Phenolic acids	Phenolic acids	612-20-4	3	10688.7	7916.27	21429.4	288716	521903	521672	314477	363352	332917	402201	483161	533626	11600	9970.01	8340	219530	369008	276925	377027	229357	525975	251613	415550	258729	414206	331529	362601	C10804	-
Lskp211486	487.34	405.32	486.334	C30H46O5	[M+H]+	2,19-Dihydroxy-3-oxo-24-norolean-12-en-28-oic acid*	Terpenoids	Triterpene	-	1	5281.01	18479.4	7219.4	31412	23827.1	32380.9	32743.4	32786.3	43837.5	58075.4	29043.3	54620.8	9345.12	10923.2	12501.2	54572.9	53354.4	90618.6	101156	85397.5	12749	40013.8	97247.1	79019.9	60152.8	51783.9	48410.8	-	-
Wasn003197	323.13	179.06	324.142	C13H24O9	[M-H]-	3-(Beta-D-Glucopyranosyloxy)-5-Hydroxyhexanoic Acid Methyl Ester	Organic acids	Organic acids	-	3	222736	314680	180448	36675	256496	286111	231566	282739	250438	261533	219834	293114	162619	183705	204792	219468	197311	213884	192999	194526	194523	227598	223205	201006	272665	309903	247621	-	-
Qmyp010509	231.06	153.02	230.058	C13H10O4	[M+H]+	2,4,6-Trihydroxybenzophenone	Others	Others	-	2	45470.2	23340	11670	25005	51680	30681.2	74633.6	85030	78683.3	118390	73980.9	125060	10005	9284.64	8564.28	51680	29968.6	30010	26159.5	106592	52696.5	9	9	9	25005	28340	31408.5	-	-
Walp007192	406.35	300.29	405.345	C22H47NO5	[M+H]+	2-aminodocoSane-1,6,19,20,21-pentaol	Lipids	Sphingolipids	-	1	1.1064e+07	1.51079e+07	1.28697e+07	1.73994e+07	2.63821e+07	4.31064e+07	1.60676e+07	2.29638e+07	2.39407e+07	1.08549e+07	2.30671e+07	2.16719e+07	8.40936e+06	6.75281e+06	5.09625e+06	4.6457e+07	2.21511e+07	2.33884e+07	2.85626e+07	2.5569e+07	2.59692e+07	3.41717e+07	2.31346e+07	2.92445e+07	2.26804e+07	2.76497e+07	2.7966e+07	-	-
Wcdp009119	279.23	81.07	278.225	C18H30O2	[M+H]+	Elaidolinolenic acid	Phenolic acids	Phenolic acids	28290-79-1	1	4.44814e+06	9.75551e+06	2.78152e+06	6.90333e+06	4.40302e+06	4.49592e+06	4.18199e+06	4.3483e+06	6.11422e+06	4.55213e+06	4.31511e+06	4.74757e+06	1.45485e+06	1.24894e+06	1.04304e+06	5.25077e+06	4.3298e+06	5.89148e+06	5.42916e+06	4.02189e+06	3.76096e+06	4.57824e+06	4.52065e+06	4.5177e+06	5.44165e+06	4.53566e+06	4.45394e+06	-	-
Hmgp002953	653.17	331.08	652.164	C29H32O17	[M+H]+	Tricin-7-O-(2''-O-rhamnosyl)galacturonide	Flavonoids	Flavones	89915-54-8	1	2.04168e+07	35536900	1.11241e+07	2.19872e+07	2.24116e+07	2.43367e+07	2.24087e+07	2.18056e+07	2.32703e+07	2.13746e+07	2.13392e+07	2.69045e+07	8.1557e+06	7.04941e+06	5.94311e+06	1.78959e+07	35315335	1.7135e+07	1.87097e+07	2.09974e+07	1.91739e+07	1.68239e+07	28820075	1.86874e+07	1.79758e+07	2.2481e+07	2.13818e+07	-	-
pme2960	273.08	153.02	272.068	C15H12O5	[M+H]+	Naringenin chalcone; 2',4,4',6'-Tetrahydroxychalcone*	Flavonoids	Chalcones	73692-50-9	1	242124	185666	112242	1.67075e+06	1.84608e+06	1.75203e+06	1.42472e+06	1.4736e+06	1.50196e+06	1.27685e+06	1.21601e+06	1.45417e+06	368154	341701	315248	6.89251e+06	7.27377e+06	8.02744e+06	7.02819e+06	6.60961e+06	6.98881e+06	5.30506e+06	5.54165e+06	5.12274e+06	2.62657e+06	3.28061e+06	3.1365e+06	C06561	ko00941,ko01100,ko01110
Lmyn003256	633.07	301	634.081	C27H22O18	[M-H]-	Isocorilagin*	Tannins	Tannin	-	1	25209	5005	3340	5416.79	17989.2	4117.17	1670	9786.44	2822.97	6340.22	5389.4	1670	5.26931e+06	5.91948e+06	6.56965e+06	8.313e+06	8.64668e+06	9.7081e+06	1.14895e+07	9.99083e+06	1.16421e+07	7.49004e+06	13395675	8.37179e+06	3.61115e+06	4.1711e+06	4.54269e+06	-	-
Lmbp005578	316.28	60.04	315.277	C18H37NO3	[M+H]+	4-Hydroxy-8-sphingenine	Lipids	Sphingolipids	-	2	5.94011e+06	7.37421e+06	3.26096e+06	1.8245e+08	2.13464e+08	3.00181e+08	3.34054e+08	3.10254e+08	2.94578e+08	2.4501e+08	2.62415e+08	2.17094e+08	4.08029e+06	3.085e+06	2.08971e+06	1.59847e+08	1.54657e+08	130644906	2.26746e+08	2.64305e+08	254975534	239435759	2.45386e+08	2.77108e+08	1.83078e+08	1.94213e+08	2.27399e+08	-	-
pmn001612	753.22	529.2	754.232	C34H42O19	[M-H]-	(3-Mustard acyl)-fructosyl-α-D-(6-mustard acyl)glucoside	Phenolic acids	Phenolic acids	-	3	8340	6065.94	3340	1670	5005	8340	3353.36	15445	5005	10005	11533.8	4985.47	9565.51	6456.85	3348.18	5863.36	6445.38	6228.1	15281.7	18830.4	7099.55	17833	6670	32235.8	7964.31	8340	6670	-	-
pmp000251	207.1	119.09	224.105	C12H16O4	[M-H2O+H]+	E-6,7-Dihydroxydihydroligustilide	Others	Lactones	-	3	497975	518697	127574	799328	783877	784948	445959	689785	705133	524949	515405	650721	231568	203044	174520	604923	697740	805648	682581	665593	657059	399704	566309	518947	548520	596211	686149	-	-
Lmmn002260	551.21	389.17	552.221	C27H36O12	[M-H]-	5'-Methoxyisolariciresinol-9'-O-glucoside	Lignans and Coumarins	Lignans	-	2	452600	414892	379567	203485	367145	280133	251165	347095	271726	354268	274934	336840	472596	359740	246885	127114	230184	201710	153420	263602	231515	223786	235200	276495	226586	210160	180120	-	-
Zmgn000216	125	78.96	126.008	C2H7O4P	[M-H]-	2-Hydroxyethylphosphonic acid	Organic acids	Organic acids	22987-21-9	3	9	9	9	2.81307e+06	2.52233e+06	2.95651e+06	3.17979e+06	3.16739e+06	3.28526e+06	4.16521e+06	4.30078e+06	3.74431e+06	9	9	9	2.20825e+06	2.4937e+06	2.54247e+06	3.03449e+06	3.24497e+06	2.55506e+06	2.79676e+06	3.12898e+06	3.39921e+06	1.62696e+06	2.01136e+06	1.69993e+06	C06451	ko00440,ko01100,ko01110
mws0260	175.12	116.07	174.112	C6H14N4O2	[M+H]+	L-Arginine	Amino acids and derivatives	Amino acids and derivatives	74-79-3	3	2.89066e+06	2.55527e+06	3.10624e+06	1.98982e+06	2.02387e+06	1.84127e+06	5.23145e+06	4.85225e+06	5.50771e+06	6.46042e+06	7.22666e+06	7.77849e+06	2.43456e+06	1.80453e+06	1.1745e+06	1.83523e+06	1.90411e+06	2.07854e+06	5.17492e+06	5.17159e+06	5.13421e+06	8.70704e+06	7.46116e+06	7.59668e+06	5.80265e+06	5.34188e+06	4.60661e+06	C00062	ko00220,ko00261,ko00330,ko00470,ko00970,ko01100,ko01110,ko01230,ko02010
pme2954	303.05	137.02	302.043	C15H10O7	[M+H]+	Quercetin	Flavonoids	Flavonols	117-39-5	3	136606	225959	18731.3	200772	162608	246504	9	9	9	9	9	9	151362	172401	193441	1.69002e+06	2.89003e+06	2.43354e+06	1.51526e+06	1.95282e+06	1.47977e+06	1.30739e+06	1.26091e+06	2.14247e+06	480406	535250	604437	C00389	ko00941,ko00944,ko01100,ko01110
pmb0856	480.31	339.29	479.301	C23H46NO7P	[M+H]+	LysoPE 18:1(2n isomer)*	Lipids	LPE	-	3	2.55528e+06	2.5461e+06	1.46128e+06	1.46669e+06	1.49959e+06	960036	1.80305e+06	1.47585e+06	1.59441e+06	2.12882e+06	1.6277e+06	1.55722e+06	876011	906081	936150	2.29622e+06	2.37794e+06	2.36555e+06	1.4801e+06	1.46165e+06	1.21967e+06	1.2955e+06	1.06998e+06	1.38373e+06	1.82659e+06	1.45047e+06	1.69808e+06	-	-
Lmfn000797	483.08	169.01	484.085	C20H20O14	[M-H]-	2,3-Di-O-Galloyl-β-D-Glucose*	Phenolic acids	Phenolic acids	-	2	20869.9	13090.5	8242.58	4204.64	13176.1	11997.1	6477.59	7776.25	10202.8	7773.46	11731	5712.71	1.60954e+06	1.55933e+06	1.50912e+06	2.98875e+06	3.45263e+06	3.81626e+06	5.51122e+06	5.28896e+06	6.13591e+06	6.19025e+06	6.42474e+06	6.70849e+06	2.24226e+06	1.95588e+06	2.46719e+06	-	-
Wagp002074	325.19	163.13	324.178	C14H28O8	[M+H]+	3-(1-hydroxyethyl)-4-methylpentane-1,4-diol O-Glucoside	Others	Others	-	3	9	9	9	61575.3	30498	116198	72470.2	184462	114470	72414.8	123475	107749	68997.7	45736.9	22476	28478.3	47951.2	37566.9	161493	104223	109636	684649	148142	117744	61987.7	55348	69723.7	-	-
Lmmp000897	611.14	287.05	610.132	C30H26O14	[M+H]+	Gallocatechin-(4α→8)-gallocatechin	Flavonoids	Flavanols	-	3	4817.59	12610.2	9	15005	1670	6417.41	9	9	9	8340	3340	18340	555390	447900	340410	6.75467e+06	5.79246e+06	8454313	7831345	7.08484e+06	6.94502e+06	5.73605e+06	6.8131e+06	6.06371e+06	2.86832e+06	3.54945e+06	2994495	-	-
Zmhn001420	165.02	121.03	166.027	C8H6O4	[M-H]-	5,7-Dihydroxy-1(3H)-isobenzofuranone*	Phenolic acids	Phenolic acids	27979-58-4	2	491485	1.93594e+06	357493	968393	834105	840815	707772	693897	661815	693004	901180	720839	423440	488328	553216	2103765	406809	405278	671585	575771	431271	661184	592491	701010	618069	774745	672282	-	-
mad2394	501.1	337.05	502.111	C24H22O12	[M-H]-	Sinapoyl-p-coumaroyltartaric acid	Phenolic acids	Phenolic acids	-	3	8340	11670	24158.3	65210	75963.8	82725.6	82735.7	76622.3	95120.2	72975.8	82796.7	107962	9	5839.5	11670	33495.9	44494.9	33863.2	55238.3	51980.5	89819.4	76622.3	105255	79294.3	68600.9	54363.2	61474.7	-	-
Lmhp009590	508.34	184.07	507.332	C25H50NO7P	[M+H]+	LysoPC 17:1	Lipids	LPC	-	1	1.55921e+06	1.55429e+06	832523	424450	435727	388824	643413	689148	721882	787092	693721	826627	1.04385e+06	897909	751968	431125	606543	629772	566173	569677	521903	624967	602278	532438	864736	1.02526e+06	1.08773e+06	-	-
Zmyn004449	309.21	171.1	310.214	C18H30O4	[M-H]-	9-Hydroxy-12-oxo-10(E),15(Z)-octadecadienoic acid	Lipids	Free fatty acids	-	2	28033.3	32147.6	20765.8	24606.8	24201.3	28212.5	24669.5	30360.9	29409.7	27067.4	28328	31822	19169.5	21014.5	22859.4	48908.3	61472.2	67321.9	52878.3	59719.9	59805.7	28057.9	25474.4	31213.2	31179.1	36754	29574.6	C21923	ko00592,ko01110
MWSmce265	247.09	229.09	246.089	C14H14O4	[M+H]+	Decursinol	Lignans and Coumarins	Coumarins	23458-02-8	3	2.57632e+06	1.20289e+06	2.24286e+06	3.09666e+06	3.86549e+06	3.36529e+06	2.53905e+06	2.64413e+06	2.57486e+06	2.42733e+06	2.47557e+06	2.79607e+06	2.29718e+06	1.93521e+06	1.57325e+06	3.94189e+06	4.44605e+06	4.68473e+06	3.42149e+06	3.74651e+06	3.52081e+06	3.12553e+06	3.49038e+06	3.21739e+06	3.24911e+06	3.74134e+06	4.10581e+06	C09259	-
Jmmn002533	475.18	179.07	476.189	C21H32O12	[M-H]-	coleoside-B	Terpenoids	Monoterpenoids	-	3	36424.2	50899.2	34044.6	31675	31640.7	37167.8	39810.3	47262	57143.6	33490.3	37336.7	28340	34817.7	38904.8	42992	42879.3	36494.8	23864.5	48625.4	58820.8	47614.6	38249.6	28340	34028.8	47964.6	38244	41452.7	-	-
Rfmb087	311.22	293.21	312.23	C18H32O4	[M-H]-	9-Hydroxy-13-oxo-10-octadecenoic Acid	Lipids	Free fatty acids	-	3	2.12035e+06	2.09076e+06	1.56211e+06	3.83963e+06	4.83646e+06	3.31884e+06	4.85293e+06	4.74491e+06	3.40106e+06	3.70724e+06	4.63639e+06	4.72249e+06	2.75806e+06	2.03336e+06	1.30866e+06	1.62417e+06	1.57994e+06	1.80685e+06	1.67366e+06	2.63001e+06	1.63551e+06	2.42684e+06	3.93914e+06	2.13819e+06	2.95093e+06	2.9804e+06	2.40566e+06	-	-
pme0021	166.09	120.08	165.079	C9H11NO2	[M+H]+	L-Phenylalanine	Amino acids and derivatives	Amino acids and derivatives	63-91-2	1	2.92563e+06	3.33595e+06	2.12856e+06	47692.6	35790.7	41060.6	101517	89798.2	180469	197482	191476	133416	1.65288e+06	1.41559e+06	1.17831e+06	35777.2	27244.6	35844.3	109077	104153	77468.3	34142.4	112824	32601.3	1.05685e+06	836015	952276	C00079	ko00360,ko00400,ko00460,ko00470,ko00940,ko00960,ko00966,ko00970,ko00996,ko00999,ko01100,ko01110,ko01210,ko01230,ko02010
mws2120	291.01	247.02	292.022	C13H8O8	[M-H]-	Brevifolin carboxylic acid*	Phenolic acids	Phenolic acids	18490-95-4	1	22996.4	30637.1	14096.3	44221.1	6670	21142.3	16675	17486	18340	43895.1	8340	16155.7	3.63162e+06	3.43642e+06	3.24121e+06	7766255	5.10896e+06	9446805	7.11421e+06	11825130	12270605	13598655	8.38052e+06	9.27809e+06	3.53971e+06	2.88805e+06	3.58123e+06	-	-
Hmmp004965	463.124	301.07	462.116	C22H22O11	[M+H]+	Diosmetin-7-O-glucoside*	Flavonoids	Flavones	20126-59-4	3	3.33773e+07	3.18402e+07	1.8028e+07	171562	238112	291472	466006	338729	354708	153420	374119	345972	9.10207e+06	7.54753e+06	5.99299e+06	323844	196665	455689	609630	790232	298650	844811	644035	750015	5.16588e+06	6.5114e+06	6.13017e+06	-	-
MW0112702	203.07	61.01	180.079	C10H12O3	[M+Na]+	3',4'-Dimethoxyacetophenone	Others	Ketone compounds	1131-62-0	3	3.04515e+06	2.9749e+06	1.88966e+06	1.76106e+06	1.82781e+06	1.10273e+06	1.0657e+06	1.00799e+06	895242	1.33374e+06	1.01339e+06	904487	1.69654e+06	1.4956e+06	1.29466e+06	1.94762e+06	1.75155e+06	1.77835e+06	917214	1.21151e+06	1.39098e+06	833854	1.27761e+06	1.36661e+06	1.43859e+06	1.724e+06	1.80795e+06	-	-
pmp001285	149.02	65.04	148.016	C8H4O3	[M+H]+	Phthalic anhydride	Phenolic acids	Phenolic acids	85-44-9	1	1.96896e+07	1.71946e+07	2.55053e+07	1.76045e+07	1.96073e+07	16468808	1.05765e+07	1.85622e+07	1.5197e+07	1.94549e+07	2.17597e+07	1.69708e+07	1.18194e+07	1.44469e+07	1.70743e+07	2.08139e+07	3.05203e+07	1.4966e+07	2.21274e+07	1.35775e+07	2.52661e+07	1.41634e+07	2.02476e+07	1.38233e+07	1.71759e+07	1.9281e+07	2.17129e+07	-	-
Zblp003097	303.09	183.03	302.079	C16H14O6	[M+H]+	5,7,4'-Trihydroxy-6-methylflavonoid	Flavonoids	Flavonols	-	2	249952	281383	113258	220039	283444	299828	127668	208752	156895	286727	179138	143613	1.7937e+06	1.41567e+06	1.03763e+06	2.14771e+06	3117085	5.07487e+06	1.71647e+06	1.4152e+06	2851610	3.6001e+06	1.68446e+06	3013220	1.01044e+06	1.25674e+06	1.23677e+06	-	-
pme1216	122.02	78.03	123.032	C6H5NO2	[M-H]-	2-Picolinic acid	Organic acids	Organic acids	98-98-6	3	1.27574e+06	1.78642e+06	882868	40374	81645	36082.5	63904.9	74726.3	22058.8	54917.2	103658	50555.6	956374	960035	963695	31135.7	38386.3	50733.8	33786	19268.9	24840.9	20761.4	30303.4	49658.7	94883.5	83581.4	105782	C10164	ko00380,ko01100
Zmln005255	473.25	455.24	474.262	C27H38O7	[M-H]-	7,12-Dihydroxy-4,4,14-trimethyl-3,11,15-trioxochol-8-en-24-oic acid (Lucidenic acid B)	Terpenoids	Triterpene	95311-95-8	2	34189.9	30312.5	25760.4	21835.6	30420.4	21823.3	34185.5	32331.9	31816.1	32870.8	52615.3	56372.1	32863.9	30533.7	28203.5	29441.7	24219.8	23677.1	19192.1	20007.5	22111.5	21565.2	24182.9	30244.6	29978	27622.9	34704.3	-	-
pme0008	176.1	113.07	175.096	C6H13N3O3	[M+H]+	L-Citrulline	Amino acids and derivatives	Amino acids and derivatives	372-75-8	3	341237	268333	470230	82606.9	62149	40973.5	276724	282677	301339	981118	785818	789737	395824	411256	426689	147289	153978	48961	228209	238703	269640	378998	339781	345046	211011	265857	251664	C00327	ko00220,ko01100,ko01110,ko01230
pmf0397	311.3	311.3	312.303	C20H40O2	[M-H]-	Arachidic acid	Lipids	Free fatty acids	506-30-9	3	3.10669e+06	1.01225e+06	1.3967e+06	7.55035e+06	4.87644e+06	5.47371e+06	7.23362e+06	1.22281e+07	5.33947e+06	7.60568e+06	7.31587e+06	4.97077e+06	1.24492e+06	2.7715e+06	4.29808e+06	3.71736e+06	3.85857e+06	8.97311e+06	3.67239e+07	4.04864e+07	3.94534e+07	5.58341e+06	1.30106e+07	5.22149e+06	6.88466e+06	5.72841e+06	7.20022e+06	C06425	ko01040
Labn007050	811.3	649.25	812.304	C45H48O14	[M-H]-	Alopecurone B glucoside	Flavonoids	Flavanones	-	2	3339.7	4392.22	3784.87	2729.89	3231.43	6192.72	3122.32	6027.43	613.892	1979.98	2931.97	620.163	186298	178686	171073	164188	166573	178069	172416	150168	152023	88700	88286.4	121156	87113.1	70378.4	86784.5	-	-
MW0004284	167.11	121.1	166.099	C10H14O2	[M+H]+	4-(3-Hydroxybutyl)phenol	Phenolic acids	Phenolic acids	69617-84-1	3	114973	176253	55859.3	545035	627324	779197	388882	467256	475896	454022	506815	557048	639068	565349	491631	5.37698e+06	6.19549e+06	6.53216e+06	6.07404e+06	6.06783e+06	6.11015e+06	4.70992e+06	5.20548e+06	4.81542e+06	3.21458e+06	2.76446e+06	2.55932e+06	C17690	-
pme1474	298.1	136.06	297.09	C11H15N5O3S	[M+H]+	5'-Deoxy-5'-(methylthio)adenosine	Nucleotides and derivatives	Nucleotides and derivatives	2457-80-9	1	322583	364352	188844	5.48741e+06	5.03994e+06	5.90195e+06	1.24437e+07	1.05734e+07	1.02257e+07	1.19089e+07	1.23792e+07	1.38366e+07	239392	229338	219283	5.07873e+06	5.52484e+06	6.60774e+06	1.4524e+07	1.3905e+07	1.32315e+07	10507395	1.15278e+07	1.16391e+07	9.06397e+06	7.33413e+06	7.55815e+06	C00170	ko00270,ko00908,ko01100
Ymjm000146	433.11	161.02	434.121	C21H22O10	[M-H]-	p-Hydroxyphenyl 6-O-(E)-caffeoyl-β-D-glucopyranoside*	Phenolic acids	Phenolic acids	-	2	1.02843e+07	1.33682e+07	7.47481e+06	1.7759e+07	1.66992e+07	2.48341e+07	2.64851e+07	2.24351e+07	2.8967e+07	2.05512e+07	2.81853e+07	3.08732e+07	1.34048e+07	1.52282e+07	1.70515e+07	2.33356e+07	1.91258e+07	3.05554e+07	3.77921e+07	2.74501e+07	2.76071e+07	32329988	3.10379e+07	3.51817e+07	2.92256e+07	2.40837e+07	2.38717e+07	-	-
Ymjm000147	433.11	161.02	434.121	C21H22O10	[M-H]-	p-Hydroxyphenyl 6-O-(E)-caffeoyl-β-D-allopyranoside*	Phenolic acids	Phenolic acids	-	2	1.02843e+07	1.33682e+07	7.47481e+06	1.7759e+07	1.66992e+07	2.48341e+07	2.64851e+07	2.24351e+07	2.8967e+07	2.05512e+07	2.81853e+07	3.08732e+07	1.34048e+07	1.52282e+07	1.70515e+07	2.33356e+07	1.91258e+07	3.05554e+07	3.77921e+07	2.74501e+07	2.76071e+07	32329988	3.10379e+07	3.51817e+07	2.92256e+07	2.40837e+07	2.38717e+07	-	-
Zmdn002049	451.13	289.07	452.132	C21H24O11	[M-H]-	Epicatechin-4'-O-β-D-glucopyranoside	Flavonoids	Flavanols	-	3	141440	40010	32769.4	227539	191197	226192	230687	207796	243637	252699	245346	206271	90932.7	85449.3	79966	385992	506851	223959	449649	438703	481488	336856	406373	445336	304941	317739	378578	-	-
Hmhp005228	271.05	123.01	270.053	C15H10O5	[M+H]+	Norwogonin	Flavonoids	Flavones	4443-09-8	3	12006.6	11090.5	7649.2	34806.5	31445.4	46180.2	147175	117643	89216.7	62475.6	38422.1	69873.4	94711.7	68989.3	43267	214425	406663	323316	409018	347907	449679	283868	315318	289925	202118	247802	204262	C10113	-
pmn001581	315.05	241.05	316.058	C16H12O7	[M-H]-	Sexangularetin	Flavonoids	Flavonols	571-74-4	3	8353.46	5541.52	5515.84	63763.7	75245.7	85005	78721.8	77989.4	82556	72637.8	81814.5	100335	6699.18	10118.3	13537.3	27577.4	46306.2	49135.3	45084.3	50395.6	45031	41127.3	52197.2	62175.9	49860.3	58115.8	46258.5	C10185	-
MWS1751	161.08	87.01	160.074	C7H12O4	[M+H]+	Diethyl malonate	Organic acids	Organic acids	105-53-3	3	9972.98	47090.8	10985.8	121671	86674.9	151696	199882	243256	239412	218423	244424	200005	4242.12	10845.9	17449.7	90454.9	165675	115413	161465	222147	96897.8	214318	190655	179791	174181	143459	142150	-	-
MWS0442	527.16	365.1	504.169	C18H32O16	[M+Na]+	Maltotriose	Others	Saccharides	1109-28-0	3	2.7886e+06	2.08282e+06	5.56313e+06	1.4381e+06	1.14717e+06	1.18638e+06	319374	287613	299244	349863	300402	261615	7.47739e+06	8.74948e+06	1.00216e+07	1.16422e+06	949961	1.02119e+06	380478	410230	284927	267517	290299	338182	2.22748e+06	2.02207e+06	2.55451e+06	C01835	ko02010
Lmsn002937	493.1	169.01	494.106	C22H22O13	[M-H]-	1-O-Caffeoyl-6-O-galloyl-β-D-glucose	Phenolic acids	Phenolic acids	-	3	55077.7	46729.2	68355	58185.1	54468.6	51421.7	55518.9	58373	56794.2	74777.9	63354.1	64154.5	59225.5	79632.7	100040	126598	129574	135442	146076	127453	138928	103375	86700	143092	79159.2	94341.9	100068	-	-
Sakn004315	609.19	447.15	610.19	C28H34O15	[M-H]-	Calceolarioside C	Phenolic acids	Phenolic acids	-	2	9	9	9	110459	252804	28340	9	9	9	9	9	9	9	9	9	2.10107e+07	2.37408e+07	7787360	1.4128e+07	1.98579e+07	15766335	9	9	9	9.59645e+06	8.91722e+06	7.57112e+06	-	-
Lhwp110305	519.24	207.14	518.236	C24H38O12	[M+H]+	(6S,7E,9R)-vomifoliol-9-O-β-D-Xyl-(1-6)-O-β-D-Glu	Terpenoids	Monoterpenoids	-	1	79454.4	105045	69537.4	67938.6	58350	87018.5	97939.3	128395	49248.6	115050	103375	110045	37387.7	51203.8	65020	73998.8	89372.3	77120.7	121725	90924.5	103375	58542.9	119933	78433.1	72110.4	79231.8	91090.5	-	-
mws0582	322.11	130.05	321.099	C11H19N3O6S	[M+H]+	S-(Methyl)glutathione	Amino acids and derivatives	Amino acids and derivatives	2922-56-7	3	56682	175896	147080	193465	257922	196490	334510	226955	304383	306013	243606	258799	91793.9	102720	113646	236747	316244	279862	356005	320074	357711	371783	289282	333617	178250	226220	201543	C11347	-
Zmdp001647	247.13	184.1	246.122	C10H18N2O5	[M+H]+	γ-Glutamyl-L-valine	Amino acids and derivatives	Amino acids and derivatives	-	3	3.61694e+06	3.65907e+06	2.82553e+06	80348.1	33325.3	22083.5	95880.7	85460.7	62505.8	99564.2	98518.8	114061	2.22255e+06	1.90262e+06	1.58269e+06	36158.6	98957.6	67805.6	98897.7	54381.5	83908.3	60994.3	41390.9	106754	920714	780652	735587	-	-
MW0108805	146.08	72.08	145.074	C6H11NO3	[M+H]+	Isobutyrylglycine	Amino acids and derivatives	Amino acids and derivatives	15926-18-8	3	6.31723e+06	936587	2.3623e+06	2.18367e+07	2.48781e+07	2.45956e+07	1.72523e+07	1.84756e+07	2.03026e+07	1.61985e+07	1.62745e+07	1.50939e+07	1.32472e+06	1.35204e+06	1.37936e+06	1.93828e+07	2.32369e+07	2.31098e+07	1.69977e+07	1.46757e+07	1.60251e+07	1.07516e+07	1.14815e+07	1.09959e+07	1.40334e+07	1.7241e+07	1.42092e+07	-	-
Lmpp003930	579.15	271.06	578.142	C30H26O12	[M+H]+	Apigenin-7-O-(6''-p-Coumaryl)glucoside	Flavonoids	Flavones	-	3	971106	870623	666141	1.36876e+06	1.85381e+06	1.629e+06	972523	1.25933e+06	1.2897e+06	2005695	1.58974e+06	2095305	602749	464715	326681	2924735	3125605	2.4165e+06	3468405	1.56083e+06	1.62864e+06	1854160	2383115	2495005	1657935	2102070	1.85358e+06	-	-
pmn001424	517.23	385.18	518.236	C24H38O12	[M-H]-	(6S,7E,9R)-6,9-Dihydroxy-4,7-megastigmadin-3-one-9-O-xylosyl(1-6)glucoside	Others	Ketone compounds	-	3	88083.5	100576	83540.2	103572	151887	175375	148415	134096	128463	135070	164760	192587	103771	88818.1	73865	205155	127231	133956	116720	138157	145976	240205	105928	162027	150908	146745	181547	-	-
pmb3317	371.1	179.1	372.106	C16H20O10	[M-H]-	Quinacyl syringic acid	Phenolic acids	Phenolic acids	-	3	287068	872938	398407	326143	322275	294724	254031	206252	190477	262265	203119	297342	524583	538956	553330	219895	165942	219409	129266	155213	119131	180139	159434	164006	266360	328131	331693	-	-
Zbxn003562	465.1	303.05	466.111	C21H22O12	[M-H]-	Taxifolin-2-O-glucoside	Flavonoids	Flavanonols	-	2	237852	94664.3	110045	176780	162982	271113	225185	300320	146745	166770	315225	108244	4.32475e+06	4.68736e+06	5.04997e+06	8.69634e+06	9.06917e+06	8.53141e+06	1.07683e+07	9.91031e+06	1.03875e+07	6.41893e+06	7.90743e+06	7.2557e+06	5.52889e+06	5.48447e+06	4.44372e+06	-	-
Zmap009745	345.1	330.07	344.09	C18H16O7	[M+H]+	Ayanin (3',5-Dihydroxy-3,4',7-Trimethoxyflavone)*	Flavonoids	Flavones	572-32-7	3	35407.9	14493.6	21626.1	62804.7	82525.5	75847.7	103007	95120.9	119589	88541.7	85370.3	132455	12136.3	9518.58	6900.82	26372.8	31872.3	30432	27951.8	38294.5	31389.8	26865.8	42794.5	29482.9	65878.5	81110.2	66878.6	C04444	ko00944,ko01110
MW0107297	284.13	87.04	283.128	C11H17N5O4	[M+H]+	His-Gln	Amino acids and derivatives	Amino acids and derivatives	224638-13-5	3	251386	295282	319803	222883	266531	247473	224735	231455	218499	190753	302023	176522	322471	300433	278394	199857	335587	272077	219274	220081	223394	229019	171820	208885	149740	190483	171356	-	-
HJN053	575.12	449.09	576.127	C30H24O12	[M-H]-	2α,3α-Epoxy-5,7,3',4'-tetrahydroxyflavan-(4β-8-epicatechin)*	Tannins	Proanthocyanidins	-	3	9117.47	21675	9944.97	18340	15005	15974.6	11670	42787.7	33340	20005	8770.19	10005	32742	44100.4	55458.7	60666.4	85030	50456.4	31207.2	71690	60020	53289.7	18321.2	20014.7	26360.1	33340	31675	-	-
Zasp009163	455.35	203.18	454.345	C30H46O3	[M+H]+	Mudanpinoic acid A	Terpenoids	Triterpene	203511-36-8	1	2908.89	5029.71	5222.62	18195	30368.9	14565.4	55390.3	41288.2	23745.6	54665.3	73742.8	63301.2	1731.08	4398.97	7066.85	24010.7	27252.3	33708	49664.7	59173.3	37622.6	44928.6	40881.5	60692.6	44797.1	41822.8	52587.7	-	-
mws1299	449.11	299.05	448.101	C21H20O11	[M+H]+	Luteolin-8-C-glucoside (Orientin)	Flavonoids	Flavones	28608-75-5	3	349673	320365	246133	172123	105685	188465	130065	203485	192068	379325	215165	241875	368815	430416	492018	835785	857504	1.23681e+06	726928	995538	775495	579630	697107	894470	605665	520955	663210	C10114	-
Zmzn002330	158.06	130.07	159.068	C10H9NO	[M-H]-	Indole-3-Acetaldehyde	Alkaloids	Plumerane	2591-98-2	3	9	9	9	89842.6	86702.1	82582.8	88934.2	75664.2	60614.7	60101	75026	91706.7	7743.53	7515.63	7287.73	85904.7	72869.3	89603.8	90653.7	70735.3	67428.1	53319.5	59711.1	59137.5	66399.5	54641.9	53949.1	C00637	ko00380,ko01100
Hmcn002743	417.15	181.04	418.163	C22H26O8	[M-H]-	Lirioresinol A	Lignans and Coumarins	Lignans	-	1	409945	413603	394573	1.76376e+06	1.7663e+06	1.8774e+06	2.16413e+06	1.94886e+06	2.25948e+06	2.04463e+06	2.02141e+06	2.15609e+06	316448	269662	222877	1.58558e+06	1.46408e+06	1.4294e+06	1.75355e+06	1.86096e+06	1.9379e+06	1.72056e+06	2.02481e+06	1.60261e+06	1.32926e+06	1.45969e+06	1.68356e+06	-	-
MWSprf059	103.08	61.02	102.068	C5H10O2	[M+H]+	Valeric acid	Organic acids	Organic acids	109-52-4	2	28921.8	33340	41683.2	36190.9	31737.7	20617.4	30583.6	21247.4	33831.6	9056.29	14821.4	22226.8	15005	22579	30153	13340	42425.8	25723.8	21160.6	20581.6	28824.9	17474.9	17484.1	26493.9	24952.5	31536.7	30152.2	C00803	-
Wbtn003257	421.08	301.04	422.085	C19H18O11	[M-H]-	methyl (1S,5R)-1,5-dihydroxy-5-(5-hydroxy-3,7-dimethoxy-4-oxochromen-2-yl)-2-methoxy-4-oxocyclopent-2-ene-1-carboxylate	Others	Ketone compounds	-	2	470224	447237	336948	399500	433251	415903	381103	478142	483185	498782	592023	983390	366523	371314	376105	357787	426532	350463	454019	416105	461729	420131	389584	465166	399897	509521	459572	-	-
MWSmce689	293.25	95.09	292.24	C19H32O2	[M+H]+	Methyl linolenate	Lipids	Free fatty acids	301-00-8	2	458727	500171	244984	328587	265967	355714	482354	511980	463693	499320	515170	520036	167607	140448	113289	263741	293798	271424	347908	348266	333191	349885	353946	332175	482684	410261	383793	-	-
Lmqn000213	665.21	341.11	666.222	C24H42O21	[M-H]-	Stachyose	Others	Saccharides	470-55-3	3	159319	104773	188262	59384.8	53593.3	41052.8	39322.8	24719.2	36083.8	39416.2	47664.5	24721.9	169246	176191	183136	37071.7	38065.2	56086.2	39666.6	42207.4	27486.3	46867.2	38053.3	50397.7	79122.3	96930.8	79271.6	C01613	ko00052,ko01100
Wayn004603	477.07	301.04	478.075	C21H18O13	[M-H]-	Tricetin 3'-glucuronide*	Flavonoids	Flavones	-	2	852009	786599	546109	150017	161834	205411	159992	173620	130658	118172	153839	130136	4039850	3.17938e+06	2.31892e+06	806534	2019220	1.01542e+06	1.03787e+06	775000	791964	880099	1.01265e+06	1603985	641201	647102	788640	-	-
pme3337	384.12	252.07	383.108	C14H17N5O8	[M+H]+	Succinyladenosine	Nucleotides and derivatives	Nucleotides and derivatives	4542-23-8	1	633127	627426	386779	3.34604e+06	3.78046e+06	4.03853e+06	6.56039e+06	6.88456e+06	5.71723e+06	6.30141e+06	5.81742e+06	5.81373e+06	241608	227092	212577	1.58675e+06	1.98644e+06	1.72332e+06	5.0915e+06	5.01387e+06	4.91022e+06	5.25176e+06	5.36032e+06	5.74658e+06	4.23939e+06	3.52827e+06	3.40821e+06	-	-
pmn001646	865.2	577.14	866.206	C45H38O18	[M-H]-	Procyanidin C1	Tannins	Proanthocyanidins	37064-30-5	1	679004	502677	369067	365321	484670	407262	66685	40303.4	39519	19704.5	55015	25983.3	1.59702e+06	1.33066e+06	1.0643e+06	380048	663018	512666	106636	71690	80025	21491.1	41852.3	30448.5	345216	271865	325414	C17624	-
Hmmp002240	963.27	801.23	962.254	C40H50O27	[M+H]+	Isorhamnetin-3-O-rutinoside-7-O-(2''-O-glucosyl)glucuronate	Flavonoids	Flavonols	-	3	48447.9	36675	13340	11336	28340	15890.7	42242.5	30517	42227.2	24252.4	30010	39573.1	26675	23340	20005	43345	70323.6	36675	78206.1	87870.2	43345	31675	53350	77637.6	38114.9	46329.9	37519.4	-	-
Lafp002041	243.09	140.05	242.078	C11H14O6	[M+H]+	2,3-Dihydroxy-1-(4-hydroxy-3,5-dimethoxyphenyl)propan-1-one	Phenolic acids	Phenolic acids	-	2	251132	281300	200048	802260	599600	350430	178039	449007	186697	455520	408457	499644	112564	103313	94061.5	534340	225270	241754	480815	283226	194732	353211	397667	374889	273604	221890	278149	-	-
HJN025	123.04	122.04	124.052	C7H8O2	[M-H]-	4-Hydroxybenzyl Alcohol	Phenolic acids	Phenolic acids	623-05-2	3	89615.6	192656	146308	69730.6	38251.9	127138	210160	88478.3	178450	235200	126923	123497	78360	66254.3	54148.7	61685	118390	161435	183455	156381	131805	240772	165316	163898	153420	126730	160521	C17467	-
pmn001629	483.08	169.05	484.085	C20H20O14	[M-H]-	Digalloylglucose	Phenolic acids	Phenolic acids	-	2	23652.1	13737.8	16675	6670	5696.27	5005	15063.9	4789.06	19382.6	10005	5154.12	9762.66	1.32589e+06	1.53777e+06	1.74965e+06	2.48336e+06	4.07205e+06	3.94694e+06	6.38439e+06	5.86642e+06	6.68617e+06	7.01765e+06	7.39282e+06	7.32202e+06	2.39975e+06	2.12144e+06	2.70637e+06	-	-
Waln010192	576.33	277.22	577.338	C28H52NO9P	[M-H]-	2-(2,3-dihydroxypropoxy)-3-(((2-(dimethylamino)ethoxy)(hydroxy)phosphoryl)oxy)propyl (8E,11Z,14Z)-octadeca-8,11,14-trienoate*	Lipids	LPE	-	1	213305	189024	105628	31579.4	30672.2	30521.4	11771.6	18665.2	18389.5	11562.3	10577.3	12244.4	478150	501043	523937	43722.8	36179.9	51869.6	13326.9	15364.3	18078.9	9109.54	10389.6	11455.6	120675	98582.4	98228.5	-	-
pmn001526	483.08	169.01	484.085	C20H20O14	[M-H]-	1,6-Di-O-galloyl-β-D-glucose*	Phenolic acids	Phenolic acids	-	2	9	9	9	11670	15047.5	15005	9	9	9	16675	8742.55	4691.02	15436205	14324625	13213045	17062345	14053170	18496270	6.10319e+06	17997930	8.66588e+06	17706110	8.04583e+06	15441765	6926175	6877215	5542500	C04101	-
Lmnp002448	641.17	479.11	640.164	C28H32O17	[M+H]+	5,7,3',4'-Tetrahydroxy-6-methoxyflavone-8-C-[glucosyl-(1-2)]-glucoside	Flavonoids	Flavones	-	3	9	9	9	79795.6	123390	130065	320939	158937	203052	106710	264811	142933	98697.1	142550	186403	276092	663468	436152	610014	539239	465090	842267	444062	632025	275199	220830	228520	-	-
pme2890	269.06	136.04	268.055	C8H16N2O4S2	[M+H]+	L-Homocystine	Amino acids and derivatives	Amino acids and derivatives	626-72-2	3	49432.4	102461	169692	17644.9	9491.33	9990.16	20391.8	15837.9	13986.8	67112.1	23967.5	33020	65994.9	33002	9	37389.6	18468.5	21970.7	33658.5	20568.3	36675	24482.1	27303.2	44231.7	35441.5	40632.7	31906.7	C01817	ko00270
Zmyn000247	147.03	57.0346	148.037	C5H8O5	[M-H]-	2-Hydroxyglutaric Acid*	Organic acids	Organic acids	13095-48-2	3	1.51792e+07	4.6259e+06	5.91062e+06	6.56497e+07	6.55047e+07	6.67338e+07	7.03692e+07	6.76938e+07	5.51836e+07	7.06763e+07	6.24483e+07	7.60071e+07	1.17868e+07	1.2069e+07	1.23511e+07	5.90509e+07	5.34208e+07	5.90893e+07	7.30746e+07	6.81324e+07	6.02274e+07	7.00403e+07	6.21739e+07	9.72617e+07	5.0674e+07	5.98836e+07	6.4727e+07	C03196	ko00310,ko01100
Hmqn003268	303.05	151.03	304.058	C15H12O7	[M-H]-	5,7,3',4',5'-Pentahydroxydihydroflavone	Flavonoids	Flavanones	-	3	23037.9	8683.84	23564.9	29219.5	38895.3	26172	86559.3	117775	109420	168684	181983	183390	37166.6	29420.8	21675	59841.6	133416	77810.8	148379	145699	136418	202824	176445	172858	88888.4	100786	113604	-	-
MWS2426	332.13	203.08	333.132	C16H19N3O5	[M-H]-	Tryptophan glutamic acid	Amino acids and derivatives	Amino acids and derivatives	36099-95-3	3	315840	343539	285208	6927.41	2603.64	2080.15	7746.19	5501.57	5722.08	6601.14	15096.4	5683.28	119044	121450	123857	11021.9	8015.06	12448.2	10519	16016.2	17242.3	8340	16579.6	7567.56	28476.2	35944.5	34954.5	-	-
Hmhn003067	325.09	119.05	326.1	C15H18O8	[M-H]-	Phenylpropionic acid-O-β-D-glucopyranoside*	Phenolic acids	Phenolic acids	-	1	5.38329e+06	5.37103e+06	4.31053e+06	6193535	5.04239e+06	3.61508e+06	6136125	3.39041e+06	3.57989e+06	3.31509e+06	6985645	5.52619e+06	3.47305e+06	3.20445e+06	2.93586e+06	2.10849e+06	2.77551e+06	2.56098e+06	2.7998e+06	3.03156e+06	2.88555e+06	4130735	2623251	2.76777e+06	3.70324e+06	2.927e+06	3.15119e+06	-	-
Lmnp002413	595.17	449.11	594.159	C27H30O15	[M+H]+	Luteolin-6-C-glucoside-7-O-rhamnoside	Flavonoids	Flavones	-	3	223815	183417	165094	253801	330254	351325	281578	373691	304670	253817	253029	311483	432325	286200	140075	731223	617466	682627	583296	398805	431375	482157	456805	344544	309079	326495	388682	-	-
Lmhn006206	475.12	167.03	476.132	C23H24O11	[M-H]-	Flavoyadorinin B	Flavonoids	Flavones	-	3	3107.1	15357.9	3461.58	8576.83	3590.8	9372.98	13869.1	15239.1	5780.25	6903.45	7377.17	30180.7	70020	47946.7	25873.4	102487	121484	36718.4	102071	96604.2	78959.7	99299.8	89989.7	105215	48345	61276.8	58950.4	-	-
Yaan000442	515.16	341.11	516.169	C19H32O16	[M-H]-	(3S,4S,5R)-2-(((2R,3S,4S,5R,6R)-6-(((2S,3S,4S,5R)-3,4-dihydroxy-2,5-bis(hydroxymethyl)tetrahydrofuran-2-yl)oxy)-3,4,5-trihydroxytetrahydro-2H-pyran-2-yl)methoxy)-3,4,5-trihydroxycyclohexane-1-carboxylic acid	Others	Others	-	3	6.49551e+06	2.91433e+06	5.58875e+06	372577	331860	408873	326972	346209	428476	237841	213363	248125	8.01442e+06	6.86919e+06	5.72395e+06	327050	390271	376395	383867	422698	338828	248372	255706	250860	4.621e+06	5.64246e+06	4.56336e+06	-	-
HJAP044	225.11	167.06	224.105	C12H16O4	[M+H]+	1-(2,4,5-Trimethoxyphenyl)propan-1-one	Phenolic acids	Phenolic acids	3904-18-5	3	225884	239867	235200	223515	459075	333231	307849	196684	369710	165890	337698	220175	106710	86697.5	66685	315357	188003	304058	164317	243316	150217	48589.9	547273	126730	230190	278764	292836	-	-
pmd0130	468.31	184.07	467.301	C22H46NO7P	[M+H]+	LysoPC 14:0	Lipids	LPC	20559-16-4	1	3.16482e+06	3.89952e+06	1.72367e+06	303089	322483	334317	220499	234586	274905	177271	220588	208311	3.58627e+06	2.89075e+06	2.19523e+06	609980	799752	877976	307598	308497	326306	243018	260593	276743	1.60504e+06	1.96746e+06	2.03092e+06	-	-
WaYp004929	309.1	147.04	308.09	C15H16O7	[M+H]+	3-O-(p-coumaroyl) 3-Hydroxy-3-methylglutaric acid*	Phenolic acids	Phenolic acids	-	3	225956	151750	119531	198816	250225	370485	434730	196810	268590	221845	246885	176780	156760	138408	120055	255235	278610	181797	228439	213500	165100	160095	135869	180618	191800	245215	215165	-	-
MWSmce658	193.05	153.02	192.042	C10H8O4	[M+H]+	Noreugenin; 5,7-Dihydroxy-2-Methylchromone	Others	Chromone	1013-69-0	3	3999.66	2389.58	1707.58	48549	58060.2	50278.2	60004.8	46595.6	53026.9	54883.2	52835	36549.2	2993.07	4400.99	5808.91	87627.7	96122.2	89841.7	112806	101938	109813	94204.6	111108	99424.6	86907.4	67921.1	80649.1	C20462	-
Lmfn000604	331.07	169.01	332.074	C13H16O10	[M-H]-	6-O-Galloyl-β-D-glucose*	Phenolic acids	Phenolic acids	13186-19-1	2	5.65129e+07	6.26631e+07	1.48051e+06	886093	875197	839406	724045	9	775524	734469	743217	732770	2.56247e+08	1.58382e+08	6.05163e+07	2.78981e+07	2.56491e+07	2.68906e+07	1.59022e+07	1.78623e+07	2.08781e+07	1.35669e+07	1.39673e+07	1.3634e+07	1.90444e+07	2.42309e+07	2.31458e+07	-	-
MA10039641	341.11	89.02	342.116	C12H22O11	[M-H]-	D-Lactose*	Others	Saccharides	63-42-3	1	4.75968e+06	9.26526e+06	3.46699e+06	7339.5	30763.5	13893.6	7115.92	26537.5	23876.9	5299.06	20249.8	5005	1.82852e+06	3.54033e+06	5.25215e+06	34179.6	8773.37	10345.6	4392.14	19361.7	18568.8	9354.98	7945.23	13921.5	856302	728913	674178	C01970	-
Zmdp001857	311.12	165.05	310.116	C14H18N2O6	[M+H]+	γ-Glutamyltyrosine	Amino acids and derivatives	Amino acids and derivatives	7432-23-7	3	171906	155628	119490	136227	198031	191935	275264	203665	201868	409328	326568	391264	129794	114846	99897.5	204560	200936	162381	242841	84399.3	230594	295103	262262	266001	223245	271302	284547	-	-
WaYn002719	409.15	165.06	410.158	C20H26O9	[M-H]-	8,8''-Bisguaiacylglycerol*	Lignans and Coumarins	Lignans	-	3	1.62757e+06	2.04833e+06	2.13823e+06	2.44475e+06	3.23002e+06	5.53206e+06	1.57917e+06	1.38305e+06	1.56888e+06	1.78408e+06	2.06241e+06	1.52505e+06	1.38118e+06	1.56843e+06	1.75568e+06	1.87135e+06	2.00989e+06	3.82821e+06	1.26926e+06	1.21675e+06	1.69091e+06	1.51792e+06	1.29893e+06	3.4084e+06	1.54701e+06	1.92065e+06	1.94892e+06	-	-
WaYn006941	809.31	195.07	810.31	C42H50O16	[M-H]-	Hedyotisol B*	Lignans and Coumarins	Lignans	95839-45-5	3	44483.6	46056	30477.4	316795	254556	287446	385648	300797	331090	320798	358229	371256	32262.4	31869.4	31476.5	202601	265297	233462	248354	303071	326782	263062	288136	250650	215410	214522	264860	-	-
pmf0132	141.02	123.01	140.011	C6H4O4	[M+H]+	Coumalic acid	Phenolic acids	Phenolic acids	500-05-0	3	496624	716828	296787	952512	623517	867595	469304	748646	976900	650661	764750	802335	306131	246829	187526	979748	1.21942e+06	1.08976e+06	1024265	997898	887052	770969	823652	960673	1.06665e+06	853504	879661	-	-
pmp000452	225.15	85.1	224.141	C13H20O3	[M+H]+	Annuionone D	Others	Ketone compounds	-	2	499210	559435	367145	748635	710105	250303	350435	325058	549395	419894	514265	363246	194820	149995	105169	347173	258161	751985	587880	519285	502555	280802	268583	423970	283790	361557	308920	-	-
MWS4305	119.04	59.01	120.042	C4H8O4	[M-H]-	Erythrose	Others	Saccharides	583-50-6	3	3.40317e+06	624518	1479315	2.2622e+06	2.15557e+06	1.77892e+06	2.367e+06	2.60309e+06	2.24852e+06	1.97917e+06	879718	2.36887e+06	3.00212e+06	1.86333e+06	724529	1.71808e+06	1.7746e+06	1.80226e+06	1.69651e+06	1.75655e+06	1.81199e+06	1.75769e+06	2.01819e+06	1.86229e+06	2.41858e+06	2.76699e+06	2157900	C01796	-
Lmhn002379	633.07	301	634.081	C27H22O18	[M-H]-	Strictinin*	Tannins	Tannin	517-46-4	1	31675	42450.6	20223.2	11670	15005	16205.4	13340	12312.2	12540.9	9852.25	18694.5	10560.5	9	9	9	9	9	9	9	9	9	449395	9	678881	289390	303674	237877	-	-
Lmhn001386	299.04	167.03	300.048	C12H12O9	[M-H]-	Vnilloyltartaric acid	Phenolic acids	Phenolic acids	-	2	32663.4	55757.1	23586	45732.1	45601.7	32906.3	41838.4	28514.3	39412.3	70477.3	49222.8	51407.2	44467	38712.4	32957.8	26754.6	22842.7	31405.1	36251.5	35115.3	46370.3	37836.2	42991.3	47304.5	33069.5	26820.6	26807.2	-	-
Lmlp002994	190.09	175.06	189.079	C11H11NO2	[M+H]+	5-Hydroxyquinoline	Alkaloids	Quinoline alkaloids	578-67-6	3	13669.4	37955.9	11822.4	153660	139642	124617	177713	151596	120546	155382	168576	164085	9	9	9	117518	128832	125225	101278	64316	115956	171973	114450	186331	160735	137977	125742	-	-
Zbqp003116	248.16	202.16	247.153	C10H21N3O4	[M+H]+	Thr-Lys	Amino acids and derivatives	Amino acids and derivatives	-	2	162564	137289	139828	160786	173607	115050	78580	113391	155090	213500	459691	173860	58137.7	54920.9	51704.1	87240.9	87242.9	180120	133400	292510	118664	9	9	9	145080	168939	186871	-	-
MWS1877	205.16	133.06	206.167	C14H22O	[M-H]-	4-tert-Octylphenol	Phenolic acids	Phenolic acids	140-66-9	1	56613.3	71713.7	50530.4	52303.6	59472.6	58198.4	55583.6	47210.6	50784.2	55875.7	47165.3	53207.8	56858.7	57779.3	58699.9	68845	65340.7	66111.3	58533.6	70235.4	52659.8	55371.6	53525.5	64344.8	57107.1	49466.6	44549.1	C14205	-
Wmfp004315	623.31	592.27	622.304	C38H42N2O6	[M+H]+	Tetrandrine	Alkaloids	Isoquinoline alkaloids	518-34-3	1	5005	5005	11670	9	3866.28	6670	25005	61685	71690	12349.9	28340	53350	3340	2505	1670	9	11670	31675	16460.6	26675	13340	31244.2	17290.4	41819.6	26269.5	30010	23340	C09654	ko00950
pme0170	217.13	158.08	216.122	C8H16N4O3	[M+H]+	N-Acetyl-L-Arginine	Amino acids and derivatives	Amino acids and derivatives	155-84-0	2	56300.4	33514.4	95935.5	417607	516780	536696	1.28528e+06	1.29404e+06	1.22341e+06	1.84731e+06	2.17129e+06	2.0518e+06	50086.3	53299.5	56512.7	531583	966414	846555	1.66486e+06	1.8431e+06	1.78632e+06	2.06141e+06	2.30132e+06	3.16319e+06	1.60669e+06	1.2471e+06	1.47835e+06	-	-
Cmsp004086	303.09	229.08	302.079	C16H14O6	[M+H]+	Dihydrokaempferide	Flavonoids	Flavanonols	137225-59-3	2	696836	620911	384401	845525	714786	556398	559197	610303	907890	946475	508858	1255515	2.98378e+07	2.43405e+07	1.88432e+07	64175135	4.34261e+07	5.03923e+07	4.01275e+07	3.67572e+07	3.25956e+07	3.32324e+07	3.36106e+07	3.55684e+07	1.85388e+07	2.35216e+07	2.30252e+07	-	-
Wafn005994	447.23	315.18	448.231	C21H36O10	[M-H]-	Geranyl 6-O-xylopyranosyl-glucopyranoside*	Others	Others	124044-06-0	1	85386.1	98618.6	94597	140156	152987	164497	152545	125714	133076	227896	97921.1	161080	147520	151142	154764	163356	167613	190683	220269	172966	131309	144592	146097	165389	114290	113462	90605.8	-	-
Zbfn013528	271.23	225.22	272.235	C16H32O3	[M-H]-	(R)-Beta-Hydroxypalmitic Acid*	Lipids	Free fatty acids	-	1	23927.5	25575.6	12001.2	1.17861e+06	1.17295e+06	1.28475e+06	656477	664235	717017	332761	352730	387018	21742.9	20866.4	19990	1.47952e+06	1.552e+06	1.55396e+06	1.57727e+06	1.6956e+06	1.82349e+06	984849	1.00424e+06	1.05952e+06	709590	604987	781202	-	-
mad1424	427.05	295.05	426.043	C17H14O13	[M+H]+	Ditartaroyl-hydroxycoumarin	Lignans and Coumarins	Coumarins	-	3	8.09341e+06	15762625	5.76029e+06	6.37675e+06	8.25337e+06	23530990	5.87122e+06	4.32236e+06	4.67607e+06	3.31059e+06	3.58387e+06	5.10612e+06	1.73739e+06	1.46542e+06	1.19345e+06	4.84961e+06	5.5883e+06	6.16591e+06	4.32296e+06	5.22313e+06	4.88312e+06	4.29851e+06	4.17056e+06	4.30019e+06	4.05054e+06	5.19002e+06	4.95271e+06	-	-
pmf0096	88.99	70.98	89.9953	C2H2O4	[M-H]-	Oxalic acid	Organic acids	Organic acids	144-62-7	3	468272	162200	232436	4.65092e+06	4.73273e+06	4.45436e+06	3.55091e+06	3.49502e+06	3.20767e+06	2.21596e+06	2.0559e+06	2.29532e+06	108380	85439.1	62498.2	3.53913e+06	3.02599e+06	3.07001e+06	2.59943e+06	2.56805e+06	2.81814e+06	2.21094e+06	2.30552e+06	2.26395e+06	2.88502e+06	2.40377e+06	2.27732e+06	C00209	ko00230,ko00630,ko01100
mws0256	118.09	72.08	117.079	C5H11NO2	[M+H]+	L-Valine*	Amino acids and derivatives	Amino acids and derivatives	72-18-4	1	3.61702e+07	3.12634e+07	7.17114e+07	1.42797e+06	1.3142e+06	1.30648e+06	2.8444e+06	2.88886e+06	2.66596e+06	5.14719e+06	4.77161e+06	4.92595e+06	6.36864e+07	6.75583e+07	7.14302e+07	1.29471e+06	1.26032e+06	1.61606e+06	1.99811e+06	2.06845e+06	1.99595e+06	1.35637e+06	1.69889e+06	1.72655e+06	2.67674e+07	2.1485e+07	2.17773e+07	C00183	ko00280,ko00290,ko00460,ko00770,ko00966,ko00970,ko01100,ko01110,ko01210,ko01230,ko01240,ko02010
Lmhn003246	517.1	223.06	518.106	C24H22O13	[M-H]-	Sinapoylcaffeoyltartaric acid	Phenolic acids	Phenolic acids	-	3	29740.7	31971.2	29343	17746.2	32463.1	30581.5	34167.5	32211.3	26525.1	41700.5	36079.1	56769	32629.5	25760.6	18891.7	35010	14395.6	19623.8	27584.3	29279	17239.4	18656	20414.9	23076.9	37287.8	30010	38164	-	-
WaYn000716	515.12	341.11	516.133	C18H28O17	[M-H]-	Citric Acid diglucoside	Organic acids	Organic acids	-	2	7.41097e+06	4.66634e+06	4.45091e+06	331936	323453	345844	316051	320494	348376	252171	281546	278621	7.37977e+06	6.9689e+06	6.55802e+06	388461	376522	352555	385841	334182	353638	287160	265576	273066	4.98288e+06	5.71346e+06	4.43019e+06	-	-
Hmcp003783	211.09	193.07	210.079	C13H10N2O	[M+H]+	1-Acetyl-β-carboline	Alkaloids	Plumerane	-	2	222652	254962	126913	1.12664e+06	1.04188e+06	1.19347e+06	1.34033e+06	1.44968e+06	1.26972e+06	1.21932e+06	1.07549e+06	1.21144e+06	102808	97008.2	91207.9	1.18703e+06	1.3914e+06	1.46584e+06	1.59437e+06	1.52892e+06	1.54259e+06	1.45998e+06	1.34685e+06	1.35e+06	1.24629e+06	1.05437e+06	975173	-	-
Zmjp003291	595.17	433.12	594.159	C27H30O15	[M+H]+	Vitexin-2''-O-galactoside	Flavonoids	Flavones	-	2	1821580	1.75642e+06	940356	1.42378e+06	1803015	2195125	1.5799e+06	507428	1.59982e+06	1.19337e+06	1.15598e+06	1.2535e+06	1583765	1.23497e+06	886171	6.41261e+06	6.13819e+06	9139330	4.95333e+06	5.16262e+06	5.64444e+06	4.54137e+06	4.33383e+06	4305804	2.19773e+06	2.46619e+06	2.83339e+06	-	-
pme0281	165.019	121.029	166.027	C8H6O4	[M-H]-	Terephthalic acid*	Phenolic acids	Phenolic acids	100-21-0	2	8.57414e+06	1.81363e+07	6.69697e+06	23119135	9.39017e+06	1.01306e+07	1.22901e+07	20843860	1.27807e+07	1.29604e+07	1.23064e+07	1.32323e+07	8.46611e+06	8.89339e+06	9.32068e+06	27585010	9.80993e+06	16561260	8.86445e+06	17446770	9.50422e+06	1.06555e+07	9.11886e+06	1.04772e+07	1.29502e+07	1.21653e+07	1.00474e+07	C06337	ko01100
Lmmp002755	773.21	303.05	772.206	C33H40O21	[M+H]+	Quercetin-7-O-rutinoside-4'-O-glucoside	Flavonoids	Flavonols	-	3	9	13340	13340	9	9	9	5025.02	9852.92	8210.77	3289.23	11670	8340	12309.9	9052.84	5795.76	21675	43345	21675	26675	35010	22588.5	40597.4	13996.8	62040.1	21545	16675	18881.1	-	-
[truncated: 1,339 more rows]

## Sheet: Table S2
Table S2 11 non-volatile metabolites content variation
GeneID	UP-1	UP-2	UP-3	FP4-1	FP4-2	FP4-3	FP6-1	FP6-2	FP6-3	FP8-1	FP8-2	FP8-3	UPR-1	UPR-2	UPR-3	FPR4-1	FPR4-2	FPR4-3	FPR6-1	FPR6-2	FPR6-3	FPR8-1	FPR8-2	FPR8-3
[truncated: 11 more rows]

## Sheet: Table S3
Table S3 Significantly different non-volatile metabolites between FP4 vs UP in pear wine.
[truncated: 1,170 more rows]

[truncated: 9 more sheets: Table S4, Table S5, Table S6, Table S7, Table S8, Table S9, Table S10, table S11, table S12]
